# Supplementary material for: Ultra-sensitive polarization-resolved black phosphorus homojunction photodetector defined by ferroelectric domains
Source: Nat Commun. 2022 Jun 9;13:3198. doi: 10.1038/s41467-022-30951-y (PMC9184637; doi:10.1038/s41467-022-30951-y)
Supplement: Supplementary file 3 — Source Data [file 41467_2022_30951_MOESM3_ESM.xlsx]

## Sheet: Sheet1
Fig2b			Fig2c										Fig2d				Fig2e					Fig3d								Fig3e					Fig4a					Fig4b							Fig4d
			Raman shift	F-0°	F-30°	F-60°	F-90°	D-0°	D-30°	D-60°	D-90°		Angle	F-Ag2/Ag1	D-Ag2/Ag1			Angle	F-B2g/Ag1	D-B2g/Ag1				90°	60°	30°	0°	Dark			520 nm		1450 nm			Fresh		Polarized			520nm-Fresh	520 nm-Polarized		1450nm-Fresh	1450 nm-Polarized			NP	PN
Raman shift	Raman Intensity		207.294	4411	3388	2416	1408	4483	3433	2418	1410		0	1.42305	1.73386			0	0.93216	0.84067			-0.1	-1.2397	-2.30206	-4.64348	-6.69846	-0.54486		0	4.23727	0.01748	260.514		-1	-0.78156	-1	-0.35108		0	1.56979	1.33173	0.59441	1.75482	2.28119		-1	-1.7945	-0.03156
176.432	3853		207.587	4428	3423	2437	1433	4478	3433	2458	1447		15	1.32941	1.54974			15	0.95493	0.86744			-0.099	-1.26794	-2.26825	-4.68063	-6.47047	-0.54434		5.03497	4.13089	5.05245	246.019		-0.995	-0.7756	-0.99	-0.34346		10.1409	1.56868	1.32598	5.62937	1.75293	2.25751		-0.995	-1.8172	-0.0315
176.727	3843		207.88	4429	3421	2425	1428	4438	3424	2431	1413		30	1.20497	1.30719			30	0.97712	0.98075			-0.098	-1.27201	-2.25501	-4.74654	-6.49455	-0.52779		10.0699	4.04712	10.0874	246.19		-0.99	-0.77048	-0.98	-0.33394		20.2817	1.53596	1.29654	10.6643	1.73343	2.24194		-0.99	-1.8312	-0.03126
177.021	3835		208.172	4423	3408	2435	1436	4432	3435	2437	1433		45	1.10651	1.16233			45	1.02352	1.06864			-0.097	-1.27963	-2.25815	-4.79652	-6.36985	-0.54373		15.1049	3.67445	15.1224	228.171		-0.985	-0.76932	-0.97	-0.3305		30.4225	1.45088	1.25365	15.6993	1.6942	2.18961		-0.985	-1.84	-0.03145
177.315	3888		208.465	4411	3397	2406	1414	4430	3430	2417	1412		60	1.03072	1.05957			60	1.03596	1.05542			-0.096	-1.27511	-2.26152	-4.59705	-6.53967	-0.5359		20.1399	3.49543	20.1573	219.861		-0.98	-0.76546	-0.96	-0.32789		40.5634	1.36183	1.18306	20.7343	1.66157	2.15707		-0.98	-1.8409	-0.03114
177.609	3870		208.758	4394	3386	2414	1406	4427	3408	2414	1404		75	1.02405	1.03501			75	1.00137	0.96548			-0.095	-1.26562	-2.26307	-4.77799	-6.53128	-0.52804		25.1748	3.29407	25.1923	207.471		-0.975	-0.7615	-0.95	-0.32927		50.7042	1.25019	1.13985	25.7692	1.66337	2.07406		-0.975	-1.8164	-0.03123
177.903	3878		209.051	4414	3413	2405	1416	4416	3416	2409	1409		90	1.02376	1.06376			90	0.97388	0.86703			-0.094	-1.27165	-2.32125	-4.72628	-6.31871	-0.52659		30.2098	3.01274	30.2273	181.448		-0.97	-0.76082	-0.94	-0.33029		60.8451	1.15944	1.09044	30.8042	1.61327	2.00688		-0.97	-1.8116	-0.0312
178.197	3835		209.343	4417	3399	2415	1421	4415	3432	2413	1412		105	1.01587	1.056			105	0.97904	0.92568			-0.093	-1.25836	-2.21363	-4.75393	-6.39338	-0.518		35.2448	2.81679	35.2622	166.654		-0.965	-0.75616	-0.93	-0.32592		70.9859	1.07055	1.04991	35.8392	1.52188	1.86248		-0.965	-1.8051	-0.03121
178.491	3864		209.636	4408	3417	2416	1415	4435	3430	2412	1406		120	1.03129	1.17166			120	0.98344	0.98835			-0.092	-1.28212	-2.25677	-4.62082	-6.42066	-0.51865		40.2797	2.48337	40.2972	156.255		-0.96	-0.755	-0.92	-0.32087		81.1268	1.01953	1.02217	40.8741	1.48824	1.75918		-0.96	-1.815	-0.03132
178.785	3878		209.929	4419	3397	2421	1416	4419	3425	2401	1420		135	1.08516	1.34704			135	1.01669	1.07608			-0.091	-1.27446	-2.25845	-4.62419	-6.3035	-0.52356		45.3147	2.14035	45.3322	129.464		-0.955	-0.75214	-0.91	-0.3113		91.2676	1	1	45.9091	1.43123	1.65181		-0.955	-1.8043	-0.03114
179.079	3816		210.221	4406	3403	2409	1399	4406	3403	2407	1409		150	1.15779	1.51924			150	1.02335	1.05192			-0.09	-1.28254	-2.21984	-4.45727	-6.39802	-0.52693		50.3496	1.92905	50.3671	104.19		-0.95	-0.74588	-0.9	-0.31013		101.408	1.00822	1.01865	50.9441	1.35479	1.53777		-0.95	-1.8095	-0.03083
179.373	3854		210.514	4397	3395	2398	1404	4419	3417	2417	1414		165	1.18404	1.7066			165	0.98478	0.96312			-0.089	-1.26759	-2.22556	-4.47263	-6.38407	-0.51453		55.3846	1.67992	55.4021	95.6059		-0.945	-0.74414	-0.89	-0.30895		111.549	1.06889	1.04365	55.979	1.27053	1.3788		-0.945	-1.801	-0.03082
179.667	3810		210.807	4412	3407	2409	1413	4429	3420	2426	1422		180	1.42305	1.73386			180	0.97621	0.92181			-0.088	-1.26879	-2.17143	-4.50548	-6.26971	-0.51773		60.4196	1.46101	60.4371	69.1409		-0.94	-0.74102	-0.88	-0.30911		121.69	1.15441	1.11359	61.014	1.20499	1.26069		-0.94	-1.7983	-0.03068
179.961	3800		211.1	4399	3401	2416	1420	4427	3407	2412	1410		195	1.32941	1.54974			195	0.95493	0.86744			-0.087	-1.27745	-2.15466	-4.44491	-6.38252	-0.51337		65.4545	1.37041	65.472	47.2383		-0.935	-0.7369	-0.87	-0.30856		131.831	1.2507	1.16711	66.049	1.13303	1.16115		-0.935	-1.8003	-0.03081
180.255	3737		211.392	4407	3385	2407	1395	4400	3423	2416	1410		210	1.20497	1.30719			210	0.97712	0.98075			-0.086	-1.26507	-2.14387	-4.4013	-6.17459	-0.51775		70.4895	1.20896	70.507	39.1426		-0.93	-0.73258	-0.86	-0.3034		141.972	1.37108	1.21413	71.0839	1.06658	1.08647		-0.93	-1.8013	-0.031
180.549	3746		211.685	4421	3393	2409	1409	4410	3415	2417	1412		225	1.10651	1.16233			225	1.02352	1.06864			-0.085	-1.24248	-2.1012	-4.38393	-6.20705	-0.52736		75.5245	1.10194	75.542	23.9353		-0.925	-0.72902	-0.85	-0.29579		152.113	1.46137	1.29275	76.1189	1.01202	1.036		-0.925	-1.7976	-0.03087
180.843	3844		211.978	4421	3403	2390	1410	4415	3402	2415	1420		240	1.03072	1.05957			240	1.03596	1.05542			-0.084	-1.23442	-2.11809	-4.29071	-6.4089	-0.51187		80.5594	1.10924	80.5769	14.5563		-0.92	-0.72736	-0.84	-0.28836		162.254	1.5506	1.33543	81.1539	0.99653	1		-0.92	-1.7861	-0.03071
181.137	3818		212.27	4408	3389	2389	1414	4414	3411	2415	1411		255	1.02405	1.03501			255	1.00137	0.96548			-0.083	-1.24404	-2.11242	-4.28582	-6.2141	-0.51531		85.5944	1.11164	85.6119	9.24903		-0.915	-0.72202	-0.83	-0.28627		172.394	1.59515	1.35299	86.1888	1.00272	1.04126		-0.915	-1.7825	-0.03062
181.431	3754		212.563	4402	3399	2404	1407	4421	3402	2406	1417		270	1.02376	1.06376			270	0.97388	0.86703			-0.082	-1.23536	-2.1824	-4.27717	-6.16167	-0.51448		90.6294	1.23032	90.6469	9.84209		-0.91	-0.7199	-0.82	-0.28544		182.535	1.61668	1.36343	91.2238	1	1.11619		-0.91	-1.7881	-0.03039
181.725	3684		212.856	4409	3397	2401	1411	4406	3407	2412	1395		285	1.01587	1.056			285	0.97904	0.92568			-0.081	-1.22318	-2.14932	-4.30773	-6.10565	-0.50063		95.6643	1.36242	95.6818	16.0029		-0.905	-0.71668	-0.81	-0.28628		192.676	1.58013	1.34247	96.2587	1.04168	1.1859		-0.905	-1.7916	-0.0306
182.019	3755		213.148	4412	3399	2387	1404	4416	3412	2405	1414		300	1.03129	1.17166			300	0.98344	0.98835			-0.08	-1.1607	-2.09189	-4.28993	-6.24479	-0.4974		100.699	1.52316	100.717	28.0364		-0.9	-0.71394	-0.8	-0.28451		202.817	1.53166	1.31371	101.294	1.08106	1.28961		-0.9	-1.7668	-0.03075
182.313	3768		213.441	4403	3399	2406	1411	4409	3421	2398	1390		315	1.08516	1.34704			315	1.01669	1.07608			-0.079	-1.1842	-2.11254	-4.24614	-5.99509	-0.49518		105.734	1.72211	105.752	44.8453		-0.895	-0.71288	-0.79	-0.27849		212.958	1.43639	1.26762	106.329	1.12848	1.39547		-0.895	-1.7727	-0.03094
182.607	3708		213.733	4408	3378	2413	1408	4410	3411	2416	1414		330	1.15779	1.51924			330	1.02335	1.05192			-0.078	-1.2264	-2.06176	-4.17377	-6.03614	-0.49895		110.769	1.95266	110.787	62.7681		-0.89	-0.7067	-0.78	-0.27065		223.099	1.34421	1.20396	111.364	1.17444	1.49378		-0.89	-1.7806	-0.03096
182.901	3738		214.026	4402	3389	2401	1414	4419	3416	2396	1408		345	1.18404	1.7066			345	0.98478	0.96312			-0.077	-1.21215	-2.06077	-4.1288	-5.88284	-0.48932		115.804	2.26587	115.822	82.3781		-0.885	-0.70536	-0.77	-0.27287		233.239	1.24	1.14976	116.399	1.24639	1.58616		-0.885	-1.7756	-0.03074
183.195	3806		214.319	4414	3382	2416	1411	4403	3402	2403	1408							--	--				-0.076	-1.20546	-2.03346	-4.25317	-5.96549	-0.48755		120.839	2.55757	120.857	108.879		-0.88	-0.70036	-0.76	-0.26647		243.38	1.14023	1.09948	121.434	1.30946	1.66584		-0.88	-1.7516	-0.03086
183.488	3738		214.611	4411	3396	2414	1416	4406	3425	2418	1415												-0.075	-1.18761	-2.02152	-4.0656	-5.91963	-0.4892		125.874	2.84125	125.892	136.407		-0.875	-0.69538	-0.75	-0.25791		253.521	1.06195	1.06867	126.469	1.36018	1.80788		-0.875	-1.7463	-0.03047
183.782	3729		214.904	4413	3391	2390	1392	4424	3418	2418	1412												-0.074	-1.17763	-2.01704	-3.98578	-5.81809	-0.47307		130.909	3.13841	130.927	154.352		-0.87	-0.69298	-0.74	-0.25601		263.662	1.02129	1.03264	131.504	1.43117	1.89478		-0.87	-1.758	-0.03013
184.076	3689		215.196	4405	3400	2403	1385	4420	3419	2406	1410												-0.073	-1.18396	-2.07716	-4.12175	-5.85706	-0.48419		135.944	3.47459	135.962	174.271		-0.865	-0.68834	-0.73	-0.25473		273.803	1.01132	1.01389	136.538	1.47092	1.96215		-0.865	-1.7497	-0.03031
184.37	3771		215.489	4403	3395	2417	1389	4401	3416	2409	1403												-0.072	-1.16883	-2.00363	-4.06687	-5.71539	-0.4725		140.979	3.72338	140.996	195.48		-0.86	-0.68618	-0.72	-0.25565		283.944	1.0426	1.04442	141.573	1.50851	2.07398		-0.86	-1.748	-0.03061
184.664	3748		215.782	4404	3411	2400	1396	4413	3401	2405	1417												-0.071	-1.14421	-1.94598	-4.03889	-5.79621	-0.45614		146.014	3.88444	146.031	215.972		-0.855	-0.68276	-0.71	-0.25234		294.085	1.10745	1.09497	146.608	1.54256	2.13399		-0.855	-1.7161	-0.03082
184.958	3755		216.074	4399	3393	2418	1398	4421	3425	2412	1413												-0.07	-1.16818	-1.95146	-4.12113	-5.67986	-0.4647		151.049	4.10929	151.066	231.847		-0.85	-0.68004	-0.7	-0.24717		304.225	1.2081	1.12775	151.643	1.58986	2.22298		-0.85	-1.7238	-0.03038
185.252	3717		216.367	4411	3391	2399	1404	4401	3407	2401	1418												-0.069	-1.13511	-1.92707	-4.08036	-5.68484	-0.46232		156.084	4.12683	156.101	253.238		-0.845	-0.67506	-0.69	-0.23825		314.366	1.2998	1.20114	156.678	1.61087	2.3206		-0.845	-1.7097	-0.02997
185.546	3740		216.659	4424	3382	2403	1397	4408	3414	2412	1384												-0.068	-1.12836	-1.93083	-4.11885	-5.60056	-0.47081		161.119	4.1177	161.136	268.7		-0.84	-0.67248	-0.68	-0.23275		324.507	1.3999	1.27238	161.713	1.64688	2.3502		-0.84	-1.7209	-0.02989
185.84	3744		216.952	4421	3400	2405	1400	4399	3407	2403	1403												-0.067	-1.11521	-1.9155	-3.97819	-5.55936	-0.45063		166.154	4.302	166.171	265.866		-0.835	-0.6708	-0.67	-0.23194		334.648	1.50523	1.30321	166.748	1.69555	2.34409		-0.835	-1.713	-0.02976
186.133	3795		217.244	4415	3403	2404	1397	4412	3413	2418	1403												-0.066	-1.06728	-1.91086	-3.97217	-5.64954	-0.43958		171.189	4.3048	171.206	284.766		-0.83	-0.66694	-0.66	-0.23052		344.789	1.57733	1.34605	171.783	1.70834	2.41468		-0.83	-1.7143	-0.02997
186.427	3758		217.537	4401	3396	2399	1415	4414	3390	2409	1398												-0.065	-1.0686	-1.8607	-3.95203	-5.59263	-0.43467		176.224	4.15943	176.241	288.103		-0.825	-0.66212	-0.65	-0.22938		354.93	1.61883	1.37367	176.818	1.72398	2.41184		-0.825	-1.6987	-0.02972
186.721	3731		217.829	4393	3390	2404	1403	4412	3427	2420	1404												-0.064	-1.06148	-1.82754	-3.99296	-5.64224	-0.42839		181.259	4.42352	181.276	273.841		-0.82	-0.65716	-0.64	-0.22378		365.07	1.61941	1.3634	181.853	1.70679	2.41579		-0.82	-1.712	-0.02945
187.015	3720		218.122	4417	3395	2409	1402	4432	3410	2409	1399												-0.063	-1.0624	-1.89091	-3.97494	-5.42863	-0.41486		186.294	4.24217	186.311	283.346		-0.815	-0.6571	-0.63	-0.21924		--			186.888	1.70263	2.37587		-0.815	-1.7036	-0.02967
187.309	3783		218.414	4412	3401	2409	1402	4406	3409	2416	1405												-0.062	-1.04343	-1.86812	-3.96386	-5.4738	-0.40945		191.329	4.1175	191.346	265.082		-0.81	-0.6526	-0.62	-0.21268		--			191.923	1.69144	2.31053		-0.81	-1.6877	-0.02962
187.602	3727		218.707	4402	3394	2392	1401	4408	3410	2408	1390												-0.061	-1.04376	-1.79103	-3.82094	-5.43699	-0.40568		196.364	3.77713	196.381	251.877		-0.805	-0.64922	-0.61	-0.2089		--			196.958	1.66642	2.29136		-0.805	-1.6949	-0.0298
187.896	3733		218.999	4411	3399	2403	1396	4408	3409	2407	1411												-0.06	-1.05238	-1.75075	-3.78282	-5.24934	-0.39041		201.399	3.60603	201.416	240.228		-0.8	-0.64522	-0.6	-0.20624		--			201.993	1.63711	2.22215		-0.8	-1.6832	-0.02956
188.19	3738		219.292	4407	3403	2397	1392	4409	3399	2407	1405												-0.059	-1.00273	-1.73616	-3.73811	-5.20868	-0.38925		206.434	3.33383	206.451	219.752		-0.795	-0.64228	-0.59	-0.2057		--			207.028	1.59793	2.12001		-0.795	-1.6727	-0.02952
188.484	3690		219.584	4408	3390	2403	1409	4399	3408	2409	1402												-0.058	-0.98281	-1.73485	-3.5868	-5.00864	-0.38202		211.469	3.04283	211.486	192.929		-0.79	-0.63612	-0.58	-0.20358		--			212.063	1.55829	2.0153		-0.79	-1.6665	-0.03009
188.778	3758		219.877	4402	3385	2393	1399	4400	3410	2415	1392												-0.057	-0.97968	-1.74213	-3.59686	-5.04502	-0.37934		216.504	2.68934	216.521	166.014		-0.785	-0.63624	-0.57	-0.19839		--			217.098	1.51431	1.9104		-0.785	-1.6712	-0.02976
189.071	3778		220.169	4398	3405	2397	1412	4408	3406	2396	1391												-0.056	-0.97502	-1.69572	-3.6254	-5.02004	-0.37868		221.538	2.40335	221.556	146.213		-0.78	-0.63222	-0.56	-0.18948		--			222.133	1.45479	1.79317		-0.78	-1.6568	-0.02972
189.365	3788		220.462	4414	3394	2391	1402	4420	3404	2408	1389												-0.055	-0.95138	-1.68803	-3.52265	-4.88828	-0.36492		226.573	1.98857	226.591	127.001		-0.775	-0.6305	-0.55	-0.18619		--			227.168	1.40617	1.66701		-0.775	-1.6568	-0.02921
189.659	3718		220.754	4397	3381	2388	1401	4421	3399	2404	1419												-0.054	-0.97018	-1.57677	-3.4358	-4.66889	-0.36808		231.608	1.82373	231.626	103.89		-0.77	-0.6254	-0.54	-0.18447		--			232.203	1.32147	1.51492		-0.77	-1.6413	-0.02934
189.953	3667		221.046	4397	3380	2394	1401	4401	3409	2394	1410												-0.053	-0.93422	-1.6528	-3.47278	-4.64453	-0.37767		236.643	1.51389	236.661	76.0858		-0.765	-0.62222	-0.53	-0.18243		--			237.238	1.2557	1.40207		-0.765	-1.6498	-0.02949
190.246	3687		221.339	4410	3396	2393	1396	4409	3405	2387	1392												-0.052	-0.89443	-1.6393	-3.44452	-4.64648	-0.36511		241.678	1.29777	241.696	59.9847		-0.76	-0.6189	-0.52	-0.18026		--			242.273	1.16756	1.29162		-0.76	-1.626	-0.02922
190.54	3695		221.631	4397	3377	2388	1393	4405	3406	2403	1401												-0.051	-0.90072	-1.67873	-3.40724	-4.52067	-0.36153		246.713	1.14754	246.731	36.7319		-0.755	-0.61292	-0.51	-0.17564		--			247.308	1.10163	1.17447		-0.755	-1.6343	-0.02947
190.834	3772		221.924	4397	3401	2405	1392	4399	3392	2402	1396												-0.05	-0.8812	-1.5989	-3.29646	-4.43968	-0.35024		251.748	1	251.766	24.8023		-0.75	-0.61074	-0.5	-0.17027		--			252.343	1.03139	1.1093		-0.75	-1.6188	-0.02924
191.127	3786		222.216	4392	3381	2386	1404	4400	3391	2408	1391												-0.049	-0.85227	-1.56778	-3.17331	-4.36452	-0.35767		256.783	1.02188	256.801	11.1865		-0.745	-0.60824	-0.49	-0.16451		--			257.378	0.98851	1.06556		-0.745	-1.6195	-0.02922
191.421	3676		222.508	4397	3390	2408	1400	4408	3388	2387	1384												-0.048	-0.82368	-1.55971	-3.15904	-4.1744	-0.34284		261.818	1.04916	261.836	4.91427		-0.74	-0.60204	-0.48	-0.16079		--			262.413	0.97351	1.07563		-0.74	-1.6069	-0.02903
191.715	3635		222.801	4400	3366	2392	1391	4401	3418	2397	1395												-0.047	-0.83037	-1.50366	-3.21397	-4.28656	-0.33952		266.853	1.16716	266.871	1		-0.735	-0.59918	-0.47	-0.15825		--			267.448	0.98738	1.09784		-0.735	-1.5949	-0.02922
192.008	3713		223.093	4415	3378	2403	1388	4392	3389	2382	1402												-0.046	-0.82234	-1.41833	-3.09497	-4.24881	-0.33213		271.888	1.30153	271.906	27.9727		-0.73	-0.59554	-0.46	-0.15732		--			272.483	0.9977	1.00666		-0.73	-1.5939	-0.02935
192.302	3711		223.385	4399	3378	2383	1399	4407	3395	2398	1384												-0.045	-0.80116	-1.43921	-3.06643	-4.16778	-0.3245		276.923	1.41352	276.941	41.7435		-0.725	-0.593	-0.45	-0.15357		--			277.517	1.02693	1.07616		-0.725	-1.5898	-0.02909
192.596	3706		223.678	4397	3406	2389	1398	4411	3390	2388	1385												-0.044	-0.80797	-1.40697	-3.0034	-4.20838	-0.31336		281.958	1.63989	281.976	61.5058		-0.72	-0.58954	-0.44	-0.14907		--			282.552	1.06648	1.16209		-0.72	-1.582	-0.0291
192.889	3671		223.97	4405	3373	2394	1390	4408	3403	2391	1389												-0.043	-0.79059	-1.38786	-3.05436	-4.20427	-0.30059		286.993	1.8201	287.01	80.3217		-0.715	-0.58698	-0.43	-0.14361		--			287.587	1.12847	1.25692		-0.715	-1.5743	-0.029
193.183	3735		224.262	4391	3379	2408	1386	4402	3393	2389	1394												-0.042	-0.73649	-1.37944	-3	-4.13246	-0.29677		292.028	2.06924	292.045	105.419		-0.71	-0.58174	-0.42	-0.13784		--			292.622	1.15932	1.36196		-0.71	-1.5768	-0.02907
193.477	3734		224.555	4404	3385	2389	1377	4409	3411	2400	1400												-0.041	-0.71427	-1.30922	-2.90034	-3.95767	-0.29495		297.063	2.2759	297.08	130.999		-0.705	-0.5771	-0.41	-0.1361		--			297.657	1.21679	1.47218		-0.705	-1.5653	-0.02884
193.77	3686		224.847	4392	3381	2393	1390	4401	3393	2405	1394												-0.04	-0.68978	-1.29653	-2.85548	-3.97522	-0.2851		302.098	2.42601	302.115	146.456		-0.7	-0.57376	-0.4	-0.13352		--			302.692	1.28105	1.55853		-0.7	-1.5524	-0.02912
194.064	3665		225.139	4395	3377	2396	1396	4398	3386	2395	1380												-0.039	-0.70083	-1.27965	-2.81274	-3.80577	-0.2846		307.133	2.63964	307.15	165.598		-0.695	-0.57106	-0.39	-0.13234		--			307.727	1.3347	1.66942		-0.695	-1.5493	-0.02858
194.358	3745		225.432	4382	3388	2392	1372	4399	3393	2404	1387												-0.038	-0.68763	-1.29838	-2.66405	-3.80648	-0.27612		312.168	2.98627	312.185	179.05		-0.69	-0.5672	-0.38	-0.12828		--			312.762	1.38679	1.73497		-0.69	-1.559	-0.02844
194.651	3780		225.724	4392	3373	2389	1386	4401	3398	2399	1394												-0.037	-0.66172	-1.23246	-2.70991	-3.66912	-0.26875		317.203	3.23308	317.22	202.255		-0.685	-0.56258	-0.37	-0.12337		--			317.797	1.42851	1.83844		-0.685	-1.5629	-0.02859
194.945	3731		226.016	4375	3382	2386	1383	4403	3394	2383	1393												-0.036	-0.63997	-1.24364	-2.70434	-3.75392	-0.26426		322.238	3.60805	322.255	215.24		-0.68	-0.55928	-0.36	-0.11698		--			322.832	1.47377	1.92819		-0.68	-1.5475	-0.02863
195.238	3724		226.308	4398	3392	2403	1385	4397	3386	2387	1390												-0.035	-0.61654	-1.20673	-2.70521	-3.69243	-0.26465		327.273	3.72654	327.29	229.099		-0.675	-0.55514	-0.35	-0.11448		--			327.867	1.54003	2.01294		-0.675	-1.5315	-0.02857
195.532	3689		226.601	4386	3370	2389	1384	4384	3390	2381	1405												-0.034	-0.58209	-1.25576	-2.75486	-3.69637	-0.26208		332.308	3.94065	332.325	231.519		-0.67	-0.55146	-0.34	-0.11214		--			332.902	1.56559	2.08869		-0.67	-1.53	-0.0286
195.825	3709		226.893	4392	3373	2388	1395	4411	3419	2399	1397												-0.033	-0.55232	-1.20461	-2.53895	-3.85845	-0.24833		337.343	4.06347	337.36	245.749		-0.665	-0.54962	-0.33	-0.11007		--			337.937	1.61153	2.16009		-0.665	-1.5141	-0.02847
196.119	3703		227.185	4388	3365	2384	1380	4398	3399	2403	1397												-0.032	-0.5438	-1.18038	-2.52532	-3.55041	-0.24093		342.378	4.10608	342.395	246.936		-0.66	-0.54398	-0.32	-0.10679		--			342.972	1.62484	2.18514		-0.66	-1.5	-0.02844
196.413	3683		227.477	4397	3370	2384	1382	4385	3394	2392	1379												-0.031	-0.5155	-1.11871	-2.45963	-3.37824	-0.23675		347.413	4.13956	347.413	260.514		-0.655	-0.54164	-0.31	-0.10282		--			348.007	1.64196	2.24248		-0.655	-1.4977	-0.02849
196.706	3705		227.77	4386	3384	2387	1390	4403	3391	2395	1377												-0.03	-0.52594	-1.09364	-2.4557	-3.45775	-0.22226		352.448	4.17168	352.448	246.019		-0.65	-0.53766	-0.3	-0.09822		--			353.042	1.67322	2.26149		-0.65	-1.4845	-0.02848
197	3726		228.062	4397	3376	2396	1400	4392	3389	2389	1389												-0.029	-0.51847	-1.05689	-2.42658	-3.15954	-0.21396				357.483	246.19		-0.645	-0.53428	-0.29	-0.09348		--			358.077	1.67766	2.2677		-0.645	-1.4868	-0.02815
197.293	3725		228.354	4391	3372	2380	1399	4415	3402	2388	1378												-0.028	-0.46801	-1.03552	-2.51208	-3.26116	-0.20855							-0.64	-0.52896	-0.28	-0.09005		--			363.112	1.66902	2.28119		-0.64	-1.4727	-0.02833
197.587	3726		228.646	4386	3368	2379	1404	4399	3401	2402	1390												-0.027	-0.45724	-1.00254	-2.37499	-3.22405	-0.20082							-0.635	-0.52746	-0.27	-0.08699		--			--	--	--		-0.635	-1.4574	-0.02827
197.88	3775		228.938	4409	3387	2382	1388	4402	3389	2396	1404												-0.026	-0.46993	-1.00216	-2.36864	-3.27106	-0.1977							-0.63	-0.52454	-0.26	-0.08465		--			--	--	--		-0.63	-1.4471	-0.0284
198.174	3631		229.23	4386	3375	2404	1398	4388	3384	2386	1390												-0.025	-0.44218	-1.01151	-2.28217	-3.18666	-0.19037							-0.625	-0.51986	-0.25	-0.0804		--			--	--	--		-0.625	-1.4484	-0.02816
198.467	3743		229.523	4379	3374	2384	1396	4401	3391	2394	1378												-0.024	-0.4213	-1.01078	-2.14103	-3.14659	-0.18346							-0.62	-0.51654	-0.24	-0.07697		--			--	--	--		-0.62	-1.4371	-0.02806
198.76	3726		229.815	4375	3383	2376	1379	4387	3383	2392	1388												-0.023	-0.38982	-0.98967	-2.08796	-2.98507	-0.17954							-0.615	-0.51234	-0.23	-0.07343		--			--	--	--		-0.615	-1.4277	-0.02784
199.054	3683		230.107	4391	3369	2377	1387	4408	3394	2397	1394												-0.022	-0.38764	-0.93319	-2.04095	-2.93077	-0.17699							-0.61	-0.50808	-0.22	-0.07		--			--	--	--		-0.61	-1.4127	-0.02812
199.347	3704		230.399	4398	3379	2402	1390	4399	3389	2385	1395												-0.021	-0.36921	-0.92454	-1.9064	-2.76259	-0.16014							-0.605	-0.50492	-0.21	-0.06648		--			--	--	--		-0.605	-1.4072	-0.02806
199.641	3731		230.691	4385	3366	2388	1386	4400	3398	2397	1384												-0.02	-0.35805	-0.82079	-1.76068	-2.79049	-0.15414							-0.6	-0.4989	-0.2	-0.0628		--			--	--	--		-0.6	-1.4025	-0.02783
199.934	3654		230.983	4383	3383	2391	1379	4400	3398	2401	1391												-0.019	-0.33103	-0.79736	-1.81676	-2.8012	-0.1483							-0.595	-0.49578	-0.19	-0.05975		--			--	--	--		-0.595	-1.4011	-0.02804
200.228	3696		231.275	4384	3369	2387	1397	4389	3394	2388	1381												-0.018	-0.32919	-0.77252	-1.9185	-2.64155	-0.13756							-0.59	-0.49412	-0.18	-0.05638		--			--	--	--		-0.59	-1.3836	-0.02833
200.521	3675		231.567	4379	3375	2392	1386	4405	3393	2377	1389												-0.017	-0.3033	-0.74743	-1.82179	-2.49384	-0.12891							-0.585	-0.48838	-0.17	-0.05313		--			--	--	--		-0.585	-1.3844	-0.02819
200.814	3736		231.859	4387	3379	2382	1396	4391	3404	2397	1384												-0.016	-0.28663	-0.70544	-1.7431	-2.56464	-0.12469							-0.58	-0.4872	-0.16	-0.04994		--							-0.58	-1.3639	-0.0279
201.108	3734		232.152	4373	3371	2382	1383	4404	3381	2378	1400												-0.015	-0.26361	-0.66987	-1.68201	-2.53917	-0.11695							-0.575	-0.4821	-0.15	-0.04629		--							-0.575	-1.3457	-0.02769
201.401	3715		232.444	4413	3361	2393	1402	4375	3384	2392	1388												-0.014	-0.22405	-0.6415	-1.60522	-2.40604	-0.10636							-0.57	-0.47814	-0.14	-0.04295		--							-0.57	-1.3463	-0.02788
201.695	3693		232.736	4391	3373	2391	1376	4395	3410	2378	1401												-0.013	-0.18607	-0.64958	-1.59677	-2.23721	-0.09806							-0.565	-0.47482	-0.13	-0.03976		--							-0.565	-1.3423	-0.02747
201.988	3684		233.028	4394	3371	2388	1397	4382	3386	2385	1388												-0.012	-0.22782	-0.6193	-1.57135	-2.16492	-0.09153							-0.56	-0.47068	-0.12	-0.03648		--							-0.56	-1.3333	-0.02773
202.281	3753		233.32	4384	3386	2391	1395	4403	3390	2386	1391												-0.011	-0.19914	-0.56603	-1.56763	-2.11893	-0.08695							-0.555	-0.46816	-0.11	-0.03328		--							-0.555	-1.3267	-0.0276
202.575	3719		233.612	4384	3400	2368	1393	4394	3376	2377	1382												-0.01	-0.19817	-0.54999	-1.3026	-2.20149	-0.08004							-0.55	-0.46376	-0.1	-0.03007		--							-0.55	-1.329	-0.02784
202.868	3722		233.904	4393	3365	2387	1402	4389	3391	2387	1375												-0.009	-0.16424	-0.5205	-1.32619	-2.15016	-0.07431							-0.545	-0.45928	-0.09	-0.02692		--							-0.545	-1.3149	-0.02756
203.161	3750		234.196	4387	3374	2397	1384	4389	3385	2397	1393												-0.008	-0.16105	-0.46854	-1.27961	-2.00687	-0.06463							-0.54	-0.45564	-0.08	-0.02368		--							-0.54	-1.3046	-0.02727
203.454	3697		234.488	4390	3372	2383	1408	4371	3394	2395	1381												-0.007	-0.12689	-0.42424	-1.25607	-1.88264	-0.05603							-0.535	-0.45212	-0.07	-0.0205		--							-0.535	-1.2951	-0.02734
203.748	3691		234.78	4383	3370	2381	1373	4392	3393	2396	1402												-0.006	-0.07896	-0.38797	-1.24214	-1.91603	-0.04878							-0.53	-0.44756	-0.06	-0.0173		--							-0.53	-1.2937	-0.02707
204.041	3705		235.072	4383	3372	2389	1372	4392	3398	2402	1378												-0.005	-0.08449	-0.39335	-1.04063	-1.71873	-0.0417							-0.525	-0.44456	-0.05	-0.01416		--							-0.525	-1.2788	-0.02719
204.334	3735		235.364	4379	3372	2386	1396	4396	3378	2384	1376												-0.004	-0.06998	-0.39282	-0.9803	-1.62285	-0.03337							-0.52	-0.44044	-0.04	-0.01117		--							-0.52	-1.2686	-0.02732
204.628	3691		235.656	4386	3374	2382	1396	4393	3397	2389	1400												-0.003	-0.02636	-0.32957	-0.98478	-1.60913	-0.02651							-0.515	-0.43478	-0.03	-0.00806		--							-0.515	-1.2539	-0.02739
204.921	3712		235.947	4392	3372	2374	1389	4389	3385	2374	1377												-0.002	-0.04252	-0.24934	-0.92958	-1.77849	-0.0188							-0.51	-0.43242	-0.02	-0.00506		--							-0.51	-1.2532	-0.02728
205.214	3651		236.239	4386	3375	2386	1386	4377	3399	2407	1387												-0.001	-0.000996588	-0.18427	-0.94875	-1.57037	-0.00953							-0.505	-0.42806	-0.01	-0.00208		--							-0.505	-1.2464	-0.02703
205.507	3661		236.531	4368	3363	2385	1399	4388	3394	2381	1380												0	-0.01694	-0.15227	-0.74309	-1.57868	-0.00181							-0.5	-0.42508	-2.1e-06	0.00088362		--							-0.5	-1.2393	-0.02691
205.801	3700		236.823	4377	3379	2392	1390	4393	3386	2397	1386												0.001	0.0042	-0.1495	-0.69408	-1.4918	0.00536							-0.495	-0.42216	0.01	0.00383		--							-0.495	-1.2237	-0.0268
206.094	3692		237.115	4377	3370	2392	1401	4369	3384	2383	1389												0.002	0.02675	-0.09339	-0.66939	-1.50297	0.01234							-0.49	-0.41856	0.02	0.00676		--							-0.49	-1.2231	-0.02667
206.387	3684		237.407	4392	3369	2385	1383	4411	3376	2389	1393												0.003	0.04956	-0.01905	-0.54457	-1.29735	0.02049							-0.485	-0.41286	0.03	0.00966		--							-0.485	-1.2074	-0.02642
206.68	3729		237.699	4385	3376	2378	1381	4377	3399	2379	1393												0.004	0.0476	-0.02547	-0.54058	-1.17919	0.02871							-0.48	-0.4105	0.04	0.01247		--							-0.48	-1.1932	-0.02636
206.973	3672		237.991	4377	3371	2375	1386	4388	3383	2381	1390												0.005	0.07189	-0.01058	-0.52992	-1.17047	0.03643							-0.475	-0.40592	0.05	0.0153		--							-0.475	-1.1838	-0.02627
207.266	3740		238.282	4379	3362	2394	1380	4390	3382	2406	1388												0.006	0.09568	0.0139	-0.33671	-0.94991	0.04666							-0.47	-0.40388	0.06	0.01814		--							-0.47	-1.1799	-0.02661
207.56	3735		238.574	4392	3375	2379	1384	4392	3384	2402	1385												0.007	0.13438	0.054	-0.42938	-0.87882	0.05601							-0.465	-0.39926	0.07	0.02082		--							-0.465	-1.1722	-0.02628
207.853	3668		238.866	4380	3370	2389	1395	4399	3376	2394	1382												0.008	0.15185	0.04177	-0.28843	-0.82677	0.06296							-0.46	-0.39474	0.08	0.02378		--							-0.46	-1.1645	-0.02642
208.146	3652		239.158	4387	3373	2392	1406	4388	3393	2376	1381												0.009	0.16324	0.13399	-0.34324	-0.85912	0.06964							-0.455	-0.38916	0.09	0.0265		--							-0.455	-1.1533	-0.02623
208.439	3666		239.45	4384	3369	2390	1379	4388	3400	2384	1386												0.01	0.2074	0.18693	-0.22748	-0.64643	0.07753							-0.45	-0.38688	0.1	0.02917		--							-0.45	-1.1379	-0.0262
208.732	3702		239.742	4380	3372	2388	1380	4391	3382	2381	1396												0.011	0.2039	0.17216	-0.23176	-0.6575	0.08396							-0.445	-0.38218	0.11	0.03172		--							-0.445	-1.1318	-0.02643
209.025	3684		240.033	4386	3376	2390	1385	4394	3392	2392	1392												0.012	0.245	0.21678	-0.02686	-0.43584	0.09597							-0.44	-0.37806	0.12	0.03442		--							-0.44	-1.1243	-0.02609
209.318	3667		240.325	4374	3370	2392	1382	4371	3393	2390	1392												0.013	0.21273	0.27111	-0.14037	-0.3865	0.10532							-0.435	-0.37434	0.13	0.03676		--							-0.435	-1.114	-0.0262
209.611	3708		240.617	4360	3373	2381	1377	4387	3395	2398	1382												0.014	0.25784	0.25014	-0.06187	-0.41375	0.11311							-0.43	-0.37024	0.14	0.03953		--							-0.43	-1.0977	-0.02636
209.904	3707		240.909	4382	3381	2384	1383	4382	3392	2389	1371												0.015	0.29299	0.25816	-0.08354	-0.26053	0.12059							-0.425	-0.36576	0.15	0.04202		--							-0.425	-1.097	-0.02621
210.197	3673		241.2	4384	3367	2384	1382	4382	3389	2393	1403												0.016	0.27911	0.29527	-0.06094	0.00895	0.12618							-0.42	-0.3625	0.16	0.0448		--							-0.42	-1.0824	-0.02623
210.49	3645		241.492	4375	3370	2388	1388	4392	3385	2392	1395												0.017	0.3267	0.36785	0.05792	0.04882	0.13407							-0.415	-0.359	0.17	0.04768		--							-0.415	-1.0817	-0.02618
210.784	3652		241.784	4381	3370	2387	1387	4396	3391	2391	1381												0.018	0.33718	0.39191	0.12388	0.14003	0.14433							-0.41	-0.35478	0.18	0.05002		--							-0.41	-1.0695	-0.02614
211.077	3631		242.075	4376	3375	2386	1375	4405	3395	2379	1387												0.019	0.39122	0.38805	0.1619	0.27782	0.15628							-0.405	-0.35136	0.19	0.05228		--							-0.405	-1.058	-0.02608
211.37	3692		242.367	4391	3355	2375	1385	4382	3389	2375	1380												0.02	0.42914	0.47711	0.4075	0.24461	0.16683							-0.4	-0.34702	0.2	0.05485		--							-0.4	-1.0529	-0.02583
211.663	3710		242.659	4390	3378	2371	1387	4393	3393	2381	1378												0.021	0.46926	0.54656	0.49168	0.26037	0.17023							-0.395	-0.34328	0.21	0.057		--							-0.395	-1.0389	-0.02559
211.956	3729		242.951	4388	3374	2386	1381	4374	3390	2395	1379												0.022	0.48011	0.54826	0.54331	0.35314	0.18041							-0.39	-0.3393	0.22	0.05916		--							-0.39	-1.0362	-0.02553
212.248	3656		243.242	4380	3370	2382	1385	4404	3396	2390	1398												0.023	0.46441	0.58585	0.58642	0.37444	0.18799							-0.385	-0.33522	0.23	0.0618		--							-0.385	-1.0257	-0.02549
212.541	3694		243.534	4383	3376	2385	1400	4398	3380	2407	1378												0.024	0.50729	0.68066	0.63299	0.38832	0.19655							-0.38	-0.33092	0.24	0.06479		--							-0.38	-1.0173	-0.02551
212.834	3742		243.825	4382	3362	2374	1388	4380	3415	2385	1397												0.025	0.51236	0.64936	0.602	0.57695	0.2062							-0.375	-0.32672	0.25	0.06621		--							-0.375	-1.0053	-0.02546
213.127	3693		244.117	4372	3384	2379	1381	4396	3382	2377	1378												0.026	0.54658	0.67678	0.84128	0.54602	0.21617							-0.37	-0.32236	0.26	0.06824		--							-0.37	-0.99278	-0.02554
213.42	3671		244.409	4387	3379	2374	1377	4390	3392	2380	1392												0.027	0.59606	0.76396	0.9155	0.58714	0.23267							-0.365	-0.3183	0.27	0.06976		--							-0.365	-0.97988	-0.02545
213.713	3647		244.7	4382	3381	2371	1393	4372	3391	2381	1386												0.028	0.63678	0.81676	0.85637	0.47129	0.2425							-0.36	-0.3136	0.28	0.07227		--							-0.36	-0.97168	-0.0257
214.006	3600		244.992	4394	3367	2396	1391	4382	3379	2383	1398												0.029	0.63023	0.78118	1.00075	0.62485	0.2486							-0.355	-0.31	0.29	0.07452		--							-0.355	-0.96574	-0.02561
214.299	3694		245.283	4388	3375	2388	1392	4396	3387	2382	1391												0.03	0.68313	0.85951	0.96625	0.93576	0.25075							-0.35	-0.30564	0.3	0.07748		--							-0.35	-0.94796	-0.02555
214.592	3695		245.575	4378	3374	2378	1398	4397	3398	2381	1392												0.031	0.70057	0.91674	0.98162	1.08712	0.25926							-0.345	-0.30166	0.31	0.07938		--							-0.345	-0.94212	-0.02503
214.885	3683		245.867	4394	3370	2378	1387	4391	3400	2380	1377												0.032	0.71799	0.9561	1.1007	1.08259	0.27089							-0.34	-0.29652	0.32	0.08174		--							-0.34	-0.92334	-0.02511
215.178	3665		246.158	4382	3365	2398	1381	4386	3390	2386	1394												0.033	0.67713	1.0173	1.13334	1.22369	0.28229							-0.335	-0.2933	0.33001	0.08339		--							-0.335	-0.90572	-0.02531
215.47	3638		246.45	4380	3372	2387	1396	4382	3376	2395	1370												0.034	0.70201	0.99973	1.15043	1.37235	0.29758							-0.33	-0.28928	0.34001	0.08466		--							-0.33	-0.8899	-0.0252
215.763	3696		246.741	4379	3374	2379	1384	4386	3395	2394	1390												0.035	0.73546	1.03625	1.18849	1.4875	0.31303							-0.325	-0.28492	0.35	0.08677		--							-0.325	-0.88026	-0.02518
216.056	3666		247.033	4380	3359	2384	1392	4382	3392	2377	1394												0.036	0.75221	1.01579	1.16871	1.48329	0.31988							-0.32	-0.28022	0.36	0.08795		--							-0.32	-0.86596	-0.02524
216.349	3686		247.324	4385	3362	2382	1368	4398	3397	2383	1386												0.037	0.74846	1.0336	1.20654	1.64544	0.3415							-0.315	-0.2765	0.37	0.0906		--							-0.315	-0.85862	-0.02488
216.642	3650		247.616	4372	3368	2377	1381	4391	3399	2373	1379												0.038	0.78811	1.07682	1.19827	1.73946	0.3406							-0.31	-0.27194	0.38	0.09313		--							-0.31	-0.8486	-0.02485
216.934	3607		247.907	4372	3376	2378	1399	4387	3368	2395	1397												0.039	0.83302	1.06166	1.48336	1.66791	0.35859							-0.305	-0.2677	0.39	0.09517		--							-0.305	-0.83328	-0.02486
217.227	3636		248.199	4373	3368	2379	1392	4384	3366	2381	1375												0.04	0.88017	1.13879	1.58652	1.80098	0.36227							-0.3	-0.26446	0.4	0.0977		--							-0.3	-0.8183	-0.0247
217.52	3684		248.49	4399	3374	2391	1383	4391	3392	2389	1381												0.041	0.87592	1.17438	1.63642	1.83716	0.37799							-0.295	-0.25986	0.41	0.09894		--							-0.295	-0.80846	-0.02444
217.813	3636		248.781	4377	3368	2395	1375	4392	3381	2393	1390												0.042	0.88844	1.26672	1.53849	1.85378	0.38211							-0.29	-0.25552	0.42	0.10232		--							-0.29	-0.7891	-0.02456
218.105	3660		249.073	4367	3371	2373	1377	4388	3378	2383	1383												0.043	0.92729	1.28231	1.76264	2.07278	0.40504							-0.285	-0.2515	0.43	0.10313		--							-0.285	-0.77478	-0.02445
218.398	3639		249.364	4386	3368	2382	1371	4394	3373	2380	1390												0.044	0.96052	1.36934	1.78684	2.26682	0.40811							-0.28	-0.24688	0.44	0.10221									-0.28	-0.75958	-0.02419
218.691	3585		249.656	4399	3367	2392	1377	4373	3403	2382	1375												0.045	0.98953	1.41323	1.92785	2.13221	0.41188							-0.275	-0.24316	0.45	0.10456									-0.275	-0.74294	-0.02406
218.984	3661		249.947	4374	3367	2381	1373	4390	3382	2376	1387												0.046	1.03015	1.37283	1.95575	2.3794	0.44042							-0.27	-0.2388	0.46	0.10903									-0.27	-0.72978	-0.02432
219.276	3673		250.238	4367	3369	2387	1386	4380	3390	2393	1383												0.047	1.05404	1.44598	2.01585	2.24623	0.44941							-0.265	-0.23454	0.47	0.1123									-0.265	-0.71468	-0.02426
219.569	3683		250.53	4395	3387	2383	1388	4375	3380	2382	1379												0.048	1.08459	1.49145	2.22838	2.31579	0.44117							-0.26	-0.23106	0.48	0.11332									-0.26	-0.69902	-0.02427
219.862	3599		250.821	4373	3374	2386	1393	4395	3398	2394	1392												0.049	1.11945	1.47552	2.25339	2.417	0.45539							-0.255	-0.22704	0.49	0.11456									-0.255	-0.68456	-0.02407
220.154	3652		251.112	4386	3363	2379	1390	4374	3398	2372	1385												0.05	1.17128	1.56215	2.1766	2.43676	0.4719							-0.25	-0.22216	0.5	0.11531									-0.25	-0.6703	-0.02408
220.447	3620		251.404	4372	3364	2397	1373	4389	3381	2381	1388												0.051	1.193	1.61712	2.34033	2.60214	0.48828							-0.245	-0.21778	0.51	0.11775									-0.245	-0.65008	-0.02404
220.74	3603		251.695	4375	3368	2381	1377	4395	3374	2378	1387												0.052	1.19171	1.63076	2.4866	2.85385	0.50921							-0.24	-0.21402	0.52	0.12073									-0.24	-0.63614	-0.0242
221.032	3641		251.986	4378	3390	2378	1378	4369	3378	2384	1382												0.053	1.25906	1.66579	2.49562	2.82527	0.52638							-0.235	-0.20952	0.53	0.12605									-0.235	-0.61762	-0.02371
221.325	3680		252.278	4391	3368	2388	1375	4378	3388	2383	1379												0.054	1.25924	1.66157	2.40459	3.05791	0.53788							-0.23	-0.20526	0.54	0.12648									-0.23	-0.5983	-0.0234
221.617	3633		252.569	4371	3369	2381	1381	4384	3379	2388	1398												0.055	1.24371	1.7651	2.52904	3.09711	0.54831							-0.225	-0.2009	0.55	0.12662									-0.225	-0.58208	-0.02341
221.91	3586		252.86	4379	3369	2389	1380	4390	3371	2376	1377												0.056	1.30737	1.78262	2.68653	3.25028	0.56192							-0.22	-0.19588	0.56	0.12692									-0.22	-0.56176	-0.02338
222.203	3595		253.151	4385	3364	2363	1373	4385	3372	2385	1387												0.057	1.32902	1.78312	2.72373	3.37559	0.56784							-0.215	-0.1923	0.57	0.12641									-0.215	-0.54466	-0.0235
222.495	3607		253.443	4390	3384	2390	1404	4390	3389	2391	1378												0.058	1.33449	1.88324	2.85752	3.51778	0.58466							-0.21	-0.18784	0.58	0.13008									-0.21	-0.5256	-0.02357
222.788	3654		253.734	4386	3363	2385	1389	4384	3384	2384	1392												0.059	1.36619	1.91049	2.88184	3.56454	0.58091							-0.205	-0.18312	0.59	0.13545									-0.205	-0.50602	-0.02303
223.08	3614		254.025	4385	3363	2389	1391	4379	3386	2387	1391												0.06	1.38233	1.83648	3.02814	3.7844	0.58761							-0.2	-0.17824	0.6	0.13897									-0.2	-0.48792	-0.02311
223.373	3700		254.316	4384	3387	2392	1395	4380	3380	2379	1378												0.061	1.44704	1.96578	2.9291	3.77629	0.61417							-0.195	-0.17436	0.61	0.13937									-0.195	-0.47152	-0.02293
223.665	3669		254.608	4373	3376	2381	1387	4392	3383	2390	1397												0.062	1.46287	2.0197	3.26986	4.00859	0.61612							-0.19	-0.16994	0.62	0.13884									-0.19	-0.4524	-0.02281
223.958	3636		254.899	4383	3368	2380	1393	4390	3391	2389	1386												0.063	1.49592	2.08776	3.20834	4.02114	0.61556							-0.185	-0.1659	0.63	0.1394									-0.185	-0.43454	-0.02287
224.25	3643		255.19	4388	3362	2376	1379	4383	3379	2372	1357												0.064	1.49257	2.12179	3.35538	4.18785	0.62862							-0.18	-0.16132	0.64	0.13864									-0.18	-0.41848	-0.02278
224.543	3668		255.481	4383	3365	2387	1393	4399	3394	2398	1388												0.065	1.52085	2.19424	3.40101	4.24173	0.62455							-0.175	-0.15714	0.65	0.14542									-0.175	-0.3993	-0.02266
224.835	3614		255.772	4381	3369	2377	1393	4385	3387	2383	1371												0.066	1.55743	2.21548	3.47253	4.23289	0.63074							-0.17	-0.1522	0.66	0.14934									-0.17	-0.382	-0.02256
225.128	3667		256.063	4378	3366	2371	1383	4386	3386	2386	1386												0.067	1.5855	2.22001	3.41291	4.3391	0.64494							-0.165	-0.14816	0.67	0.14873									-0.165	-0.36192	-0.02241
225.42	3599		256.354	4380	3361	2398	1383	4383	3386	2371	1395												0.068	1.61217	2.22685	3.66765	4.31445	0.66729							-0.16	-0.14384	0.68	0.1482									-0.16	-0.34522	-0.02239
225.712	3626		256.646	4384	3366	2374	1372	4383	3391	2387	1386												0.069	1.63642	2.26969	3.70904	4.49055	0.68709							-0.155	-0.1396	0.69	0.14821									-0.155	-0.32694	-0.02233
226.005	3642		256.937	4383	3356	2377	1392	4381	3374	2381	1390												0.07	1.61122	2.33172	3.88167	4.64164	0.69404							-0.15	-0.13496	0.7	0.14932									-0.15	-0.30948	-0.02211
226.297	3649		257.228	4366	3366	2381	1385	4382	3379	2396	1370												0.071	1.59488	2.35148	3.90488	4.71785	0.72262							-0.145	-0.13038	0.71	0.1541									-0.145	-0.29278	-0.02178
226.59	3634		257.519	4391	3374	2378	1384	4391	3385	2382	1389												0.072	1.62232	2.31223	3.91482	4.71741	0.73835							-0.14	-0.12632	0.72	0.15839									-0.14	-0.27538	-0.02169
226.882	3674		257.81	4370	3383	2397	1376	4387	3393	2392	1387												0.073	1.59598	2.43254	3.99429	4.84148	0.74407							-0.135	-0.12208	0.73	0.15724									-0.135	-0.2587	-0.02172
227.174	3626		258.101	4365	3371	2374	1388	4386	3394	2382	1383												0.074	1.65061	2.47302	4.00479	5.09174	0.74121							-0.13	-0.11738	0.74	0.15892									-0.13	-0.24234	-0.02142
227.467	3598		258.392	4380	3361	2387	1386	4384	3381	2388	1378												0.075	1.613	2.53744	4.03003	5.22943	0.73616							-0.125	-0.11304	0.75	0.15891									-0.125	-0.22676	-0.02159
227.759	3729		258.683	4385	3381	2384	1386	4388	3391	2380	1385												0.076	1.64701	2.54341	4.09476	5.13908	0.769							-0.12	-0.10864	0.76	0.15424									-0.12	-0.21098	-0.02111
228.051	3642		258.974	4362	3377	2400	1378	4403	3390	2384	1404												0.077	1.6681	2.68158	4.24234	5.31298	0.78568							-0.115	-0.1042	0.77	0.15687									-0.115	-0.19578	-0.02113
228.344	3683		259.265	4372	3368	2390	1390	4395	3393	2377	1389												0.078	1.68568	2.69217	4.23473	5.27467	0.7915							-0.11	-0.09962	0.78	0.16135									-0.11	-0.18032	-0.02098
228.636	3644		259.556	4372	3389	2378	1396	4390	3374	2387	1392												0.079	1.74265	2.71452	4.48271	5.42823	0.80486							-0.105	-0.09543	0.79	0.16734									-0.105	-0.16668	-0.02073
228.928	3660		259.847	4389	3369	2388	1374	4398	3375	2378	1400												0.08	1.80598	2.80406	4.51643	5.50023	0.84299							-0.1	-0.09104	0.8	0.16934									-0.1	-0.15234	-0.02063
229.22	3690		260.138	4381	3370	2366	1390	4365	3383	2393	1383												0.081	1.86153	2.79002	4.40289	5.47875	0.83408							-0.095	-0.08632	0.81	0.16883									-0.095	-0.13946	-0.02022
229.513	3631		260.429	4390	3362	2384	1384	4381	3386	2402	1389												0.082	1.87283	2.91271	4.36859	5.65992	0.82534							-0.09	-0.08192	0.82	0.1683									-0.09	-0.12684	-0.01979
229.805	3667		260.72	4386	3371	2376	1388	4366	3387	2377	1376												0.083	1.92348	2.86936	4.77896	5.85359	0.84455							-0.085	-0.07734	0.83	0.16562									-0.085	-0.115	-0.01951
230.097	3642		261.01	4388	3359	2374	1380	4377	3389	2369	1379												0.084	1.95354	2.87795	4.61552	5.90281	0.87753							-0.08	-0.07288	0.84	0.16779									-0.08	-0.10356	-0.01909
230.389	3660		261.301	4379	3374	2393	1392	4387	3379	2387	1384												0.085	1.96816	2.94435	4.76321	5.91263	0.881							-0.075	-0.06825	0.85	0.17142									-0.075	-0.09266	-0.01873
230.681	3639		261.592	4373	3358	2385	1396	4385	3396	2391	1374												0.086	1.98663	2.91221	4.90485	6.00437	0.91364							-0.07	-0.06383	0.86	0.178									-0.07	-0.08307	-0.01826
230.974	3686		261.883	4378	3385	2389	1390	4380	3396	2389	1404												0.087	2.02618	2.98785	4.93159	6.1343	0.87802							-0.065	-0.05934	0.87	0.18061									-0.065	-0.07312	-0.01785
231.266	3673		262.174	4383	3374	2381	1384	4390	3400	2395	1385												0.088	2.0481	2.99665	4.98607	6.26689	0.91751							-0.06	-0.05489	0.88	0.17686									-0.06	-0.06426	-0.01718
231.558	3654		262.465	4378	3369	2379	1388	4377	3377	2386	1392												0.089	2.06137	2.99301	5.09478	6.18539	0.91621							-0.055	-0.05035	0.89	0.17839									-0.055	-0.05593	-0.01648
231.85	3664		262.756	4382	3368	2390	1395	4381	3396	2397	1380												0.09	2.04078	3.04752	5.16891	6.3211	0.912							-0.05	-0.04581	0.9	0.17556									-0.05	-0.04823	-0.01577
232.142	3651		263.046	4372	3377	2381	1382	4380	3385	2386	1376												0.091	2.1451	3.04726	5.19863	6.23762	0.91482							-0.045	-0.04114	0.91	0.17938									-0.045	-0.0412	-0.01492
232.434	3763		263.337	4390	3366	2364	1365	4393	3386	2373	1390												0.092	2.16669	3.29233	5.3516	6.25493	0.92687							-0.04	-0.03671	0.92	0.17809									-0.04	-0.03444	-0.01406
232.726	3646		263.628	4379	3377	2389	1386	4376	3395	2380	1384												0.093	2.20862	3.22384	5.19274	6.33415	0.95653							-0.035	-0.03215	0.93	0.18447									-0.035	-0.02858	-0.01301
233.018	3590		263.919	4371	3377	2387	1381	4385	3389	2368	1397												0.094	2.26185	3.35126	5.39554	6.49127	0.98187							-0.03	-0.0276	0.94	0.1876									-0.03	-0.02306	-0.0117
233.311	3680		264.209	4388	3379	2398	1403	4396	3394	2385	1395												0.095	2.21449	3.36948	5.59597	6.70306	0.9809							-0.025	-0.02299	0.95	0.18871									-0.025	-0.01817	-0.01029
233.603	3583		264.5	4385	3374	2376	1377	4405	3391	2395	1387												0.096	2.23904	3.36857	5.5581	6.69012	1.01905							-0.02	-0.01843	0.96	0.1857									-0.02	-0.01379	-0.00873
233.895	3697		264.791	4379	3377	2392	1375	4395	3396	2394	1384												0.097	2.34128	3.36983	5.83056	6.77724	1.0059							-0.015	-0.01385	0.97	0.18749									-0.015	-0.00921	-0.00689
234.187	3638		265.082	4379	3377	2383	1397	4400	3384	2375	1385												0.098	2.36204	3.49844	5.85705	6.93663	1.02953							-0.01	-0.00921	0.98	0.18902									-0.01	-0.00619	-0.00482
234.479	3665		265.372	4371	3373	2380	1391	4385	3396	2390	1378												0.099	2.42575	3.5756	5.91287	6.8717	1.02832							-0.005	-0.0046	0.99	0.19128									-0.005	-0.00299	-0.00246
234.771	3593		265.663	4379	3359	2394	1376	4385	3391	2374	1377												0.1	2.34744	3.69668	6.04908	7.12057	1.06681							0	-3.187e-05	1	0.19773									0	-0.00012013	0.00018967
235.063	3635		265.954	4381	3397	2373	1384	4391	3390	2389	1400																								0.005	0.00453	1	0.20044									0.005	0.00243	0.00323
235.355	3652		266.244	4386	3382	2388	1374	4394	3385	2391	1382																								0.01	0.0092	0.99	0.19746									0.01	0.0047	0.00662
235.647	3667		266.535	4390	3367	2386	1388	4396	3381	2386	1380																								0.015	0.0138	0.98	0.1934									0.015	0.00666	0.01046
235.939	3633		266.826	4395	3375	2380	1379	4404	3379	2389	1382																								0.02	0.01848	0.97	0.18586									0.02	0.00836	0.01474
236.23	3646		267.116	4393	3361	2387	1387	4400	3367	2374	1390																								0.025	0.02309	0.96	0.18425									0.025	0.00991	0.01951
236.522	3633		267.407	4388	3384	2393	1377	4390	3395	2386	1390																								0.03	0.02782	0.95	0.18351									0.03	0.01131	0.0249
236.814	3622		267.697	4378	3376	2381	1392	4383	3393	2387	1388																								0.035	0.03245	0.94	0.18543									0.035	0.01258	0.03087
237.106	3657		267.988	4384	3373	2379	1381	4373	3384	2389	1380																								0.04	0.03702	0.93	0.17796									0.04	0.01365	0.03751
237.398	3610		268.279	4376	3370	2394	1390	4380	3383	2389	1390																								0.045	0.04173	0.92	0.17382									0.045	0.01455	0.04476
237.69	3687		268.569	4386	3376	2369	1386	4389	3386	2401	1377																								0.05	0.04648	0.91	0.17345									0.05	0.01541	0.05286
237.982	3627		268.86	4388	3372	2398	1376	4386	3394	2373	1383																								0.055	0.05109	0.9	0.17394									0.055	0.01606	0.06178
238.274	3615		269.15	4384	3372	2391	1376	4399	3383	2395	1398																								0.06	0.0557	0.89	0.17572									0.06	0.01661	0.07145
238.565	3662		269.441	4391	3371	2376	1385	4385	3382	2387	1382																								0.065	0.06039	0.88	0.17426									0.065	0.01723	0.0823
238.857	3633		269.731	4383	3376	2388	1382	4391	3393	2392	1389																								0.07	0.06498	0.87	0.17066									0.07	0.01782	0.09364
239.149	3600		270.022	4374	3367	2377	1374	4383	3381	2379	1384																								0.075	0.06968	0.86	0.16504									0.075	0.01817	0.1057
239.441	3682		270.312	4396	3362	2383	1381	4388	3393	2393	1387																								0.08	0.07444	0.85	0.15978									0.08	0.01841	0.11908
239.733	3708		270.603	4389	3361	2372	1399	4387	3399	2382	1391																								0.085	0.07905	0.84	0.16143									0.085	0.01899	0.13292
240.024	3641		270.893	4382	3375	2379	1377	4374	3374	2385	1387																								0.09	0.08388	0.83	0.16187									0.09	0.01934	0.1477
240.316	3657		271.183	4379	3365	2394	1389	4377	3386	2382	1390																								0.095	0.08841	0.82	0.15957									0.095	0.0194	0.16384
240.608	3670		271.474	4383	3369	2370	1383	4395	3385	2380	1385																								0.1	0.09314	0.81	0.15841									0.1	0.01972	0.1812
240.899	3648		271.764	4384	3360	2387	1379	4394	3407	2368	1381																								0.105	0.098	0.8	0.15617									0.105	0.02011	0.19904
241.191	3673		272.055	4390	3384	2383	1386	4401	3375	2368	1375																								0.11	0.10278	0.79	0.14857									0.11	0.0203	0.21848
241.483	3607		272.345	4396	3378	2394	1387	4400	3380	2394	1393																								0.115	0.10763	0.78	0.14572									0.115	0.02059	0.2378
241.774	3666		272.635	4357	3375	2378	1385	4385	3393	2386	1380																								0.12	0.1126	0.77	0.14581									0.12	0.02087	0.25922
242.066	3666		272.926	4375	3372	2384	1387	4405	3396	2386	1403																								0.125	0.11696	0.76	0.1476									0.125	0.021	0.28112
242.358	3696		273.216	4387	3365	2389	1381	4388	3399	2387	1392																								0.13	0.12198	0.75	0.14643									0.13	0.02124	0.30344
242.649	3662		273.506	4398	3380	2386	1370	4393	3377	2389	1377																								0.135	0.1265	0.74	0.1383									0.135	0.02137	0.32706
242.941	3689		273.797	4386	3378	2385	1398	4388	3388	2383	1397																								0.14	0.13196	0.73	0.13756									0.14	0.02142	0.35084
243.233	3586		274.087	4391	3391	2384	1394	4388	3399	2379	1383																								0.145	0.13612	0.72	0.1359									0.145	0.02135	0.37702
243.524	3697		274.377	4383	3364	2385	1394	4391	3388	2387	1389																								0.15	0.14096	0.71	0.13891									0.15	0.02152	0.40284
243.816	3602		274.667	4378	3369	2369	1394	4396	3397	2372	1381																								0.155	0.14586	0.7	0.1348									0.155	0.02178	0.4297
244.107	3654		274.958	4375	3373	2381	1377	4393	3382	2384	1390																								0.16	0.15112	0.69	0.13349									0.16	0.02185	0.45708
244.399	3696		275.248	4379	3368	2383	1385	4380	3386	2386	1381																								0.165	0.15584	0.68	0.12931									0.165	0.02197	0.48512
244.69	3680		275.538	4382	3345	2369	1388	4381	3392	2382	1397																								0.17	0.15988	0.67	0.12371									0.17	0.02201	0.51438
244.982	3677		275.828	4375	3376	2391	1397	4397	3392	2388	1386																								0.175	0.16516	0.66	0.12417									0.175	0.02233	0.54472
245.273	3714		276.118	4384	3375	2382	1375	4380	3388	2379	1372																								0.18	0.1698	0.65	0.1247									0.18	0.02232	0.57542
245.565	3670		276.409	4380	3376	2367	1380	4381	3389	2386	1394																								0.185	0.17486	0.64	0.12527									0.185	0.02245	0.60642
245.856	3610		276.699	4391	3378	2373	1375	4373	3382	2370	1381																								0.19	0.17914	0.63	0.12331									0.19	0.0226	0.63832
246.148	3666		276.989	4377	3374	2387	1392	4387	3392	2396	1397																								0.195	0.1848	0.62	0.11987									0.195	0.02276	0.67056
246.439	3701		277.279	4377	3368	2385	1387	4388	3396	2388	1385																								0.2	0.18892	0.61	0.11519									0.2	0.02294	0.7033
246.731	3674		277.569	4382	3380	2381	1380	4384	3396	2387	1388																								0.205	0.1943	0.6	0.1115									0.205	0.02287	0.7373
247.022	3688		277.859	4406	3376	2391	1382	4382	3369	2384	1392																								0.21	0.19904	0.59	0.10997									0.21	0.02308	0.77058
247.313	3670		278.149	4370	3381	2375	1383	4401	3403	2401	1398																								0.215	0.2036	0.58	0.11082									0.215	0.02297	0.80666
247.605	3673		278.439	4383	3378	2382	1375	4382	3382	2382	1385																								0.22	0.2085	0.57	0.11149									0.22	0.02337	0.84158
247.896	3686		278.729	4379	3371	2382	1378	4382	3376	2401	1394																								0.225	0.21368	0.56	0.10864									0.225	0.02341	0.87878
248.187	3576		279.019	4382	3375	2372	1390	4389	3403	2379	1395																								0.23	0.21856	0.55	0.10589									0.23	0.02338	0.9144
248.479	3640		279.309	4373	3363	2388	1394	4387	3402	2382	1376																								0.235	0.22376	0.54	0.10052									0.235	0.0236	0.95216
248.77	3732		279.599	4393	3364	2396	1396	4384	3383	2381	1386																								0.24	0.22812	0.53	0.09744									0.24	0.02373	0.98894
249.061	3630		279.889	4368	3364	2384	1384	4372	3392	2392	1366																								0.245	0.23312	0.52	0.0968									0.245	0.02387	1.02636
249.353	3658		280.179	4382	3371	2388	1383	4382	3382	2399	1387																								0.25	0.23786	0.51	0.09775									0.25	0.02376	1.06456
249.644	3674		280.469	4362	3373	2381	1388	4381	3387	2383	1370																								0.255	0.24314	0.5	0.0976									0.255	0.02418	1.10276
249.935	3657		280.759	4386	3374	2368	1385	4384	3388	2394	1376																								0.26	0.24792	0.49	0.09454									0.26	0.02417	1.14304
250.226	3619		281.049	4373	3385	2377	1406	4369	3383	2371	1378																								0.265	0.25268	0.48	0.09227									0.265	0.02441	1.1756
250.518	3729		281.339	4396	3385	2402	1385	4389	3385	2390	1391																								0.27	0.25754	0.47	0.08739									0.27	0.02448	1.2161
250.809	3708		281.629	4374	3371	2376	1377	4390	3397	2382	1379																								0.275	0.2627	0.45999	0.08766									0.275	0.02458	1.2555
251.1	3674		281.919	4398	3374	2393	1378	4384	3389	2385	1387																								0.28	0.2673	0.45	0.08613									0.28	0.02456	1.2956
251.391	3711		282.209	4394	3373	2371	1404	4392	3392	2385	1374																								0.285	0.27312	0.44	0.08445									0.285	0.02478	1.3364
251.682	3661		282.498	4386	3360	2395	1399	4384	3398	2387	1384																								0.29	0.27784	0.43	0.083									0.29	0.02479	1.3775
251.973	3682		282.788	4392	3368	2405	1400	4381	3370	2388	1381																								0.295	0.28288	0.42	0.08112									0.295	0.02484	1.4203
252.265	3659		283.078	4388	3369	2381	1387	4376	3397	2391	1390																								0.3	0.2878	0.41	0.0789									0.3	0.0249	1.4626
252.556	3734		283.368	4387	3375	2375	1384	4392	3384	2381	1397																								0.305	0.29242	0.39999	0.07835									0.305	0.02494	1.5045
252.847	3596		283.658	4365	3378	2393	1389	4384	3389	2383	1384																								0.31	0.29764	0.39	0.0763									0.31	0.02506	1.5486
253.138	3655		283.947	4374	3368	2377	1393	4380	3394	2385	1395																								0.315	0.30238	0.38	0.07406									0.315	0.02521	1.5926
253.429	3602		284.237	4391	3366	2388	1385	4396	3374	2398	1385																								0.32	0.30776	0.37	0.07223									0.32	0.02516	1.634
253.72	3620		284.527	4383	3389	2385	1376	4385	3391	2380	1380																								0.325	0.31284	0.36	0.07023									0.325	0.02543	1.6788
254.011	3652		284.817	4381	3382	2394	1385	4394	3392	2384	1390																								0.33	0.31722	0.35	0.0689									0.33	0.02545	1.7229
254.302	3643		285.106	4380	3372	2391	1394	4389	3392	2390	1376																								0.335	0.32244	0.34	0.06737									0.335	0.02553	1.7668
254.593	3656		285.396	4395	3368	2383	1390	4386	3387	2391	1387																								0.34	0.32786	0.33	0.06487									0.34	0.02548	1.8142
254.884	3665		285.686	4385	3376	2408	1389	4394	3399	2375	1395																								0.345	0.33326	0.32	0.06295									0.345	0.02554	1.8572
255.175	3628		285.975	4386	3372	2384	1385	4400	3392	2378	1395																								0.35	0.3376	0.31	0.06116									0.35	0.02565	1.9039
255.466	3610		286.265	4382	3370	2385	1387	4384	3387	2390	1395																								0.355	0.34306	0.3	0.05952									0.355	0.02575	1.9497
255.757	3689		286.555	4401	3367	2371	1390	4399	3395	2385	1381																								0.36	0.34872	0.29	0.05746									0.36	0.02594	1.9982
256.048	3719		286.844	4390	3361	2380	1399	4388	3391	2399	1394																								0.365	0.35178	0.28	0.05557									0.365	0.02609	2.0428
256.339	3731		287.134	4394	3381	2400	1395	4388	3386	2384	1374																								0.37	0.35764	0.27	0.05407									0.37	0.02627	2.089
256.63	3665		287.423	4389	3369	2404	1390	4383	3393	2400	1374																								0.375	0.3616	0.26	0.05236									0.375	0.02611	2.1369
256.92	3679		287.713	4391	3361	2387	1385	4399	3384	2391	1378																								0.38	0.36774	0.25	0.05067									0.38	0.02615	2.1823
257.211	3646		288.003	4373	3375	2390	1387	4395	3394	2389	1374																								0.385	0.37334	0.24	0.04862									0.385	0.02643	2.2272
257.502	3698		288.292	4372	3376	2387	1403	4382	3392	2386	1390																								0.39	0.37832	0.23	0.04672									0.39	0.02648	2.2773
257.793	3704		288.582	4403	3379	2383	1378	4391	3395	2388	1384																								0.395	0.38318	0.22	0.04455									0.395	0.0264	2.3241
258.084	3633		288.871	4389	3376	2388	1390	4365	3381	2367	1383																								0.4	0.38854	0.21	0.04266									0.4	0.02668	2.3696
258.375	3755		289.161	4386	3369	2393	1392	4402	3381	2382	1397																								0.405	0.39412	0.2	0.04075									0.405	0.02693	2.4196
258.665	3650		289.45	4375	3383	2388	1388	4383	3381	2387	1400																								0.41	0.3986	0.19	0.03861									0.41	0.02707	2.4678
258.956	3703		289.74	4403	3365	2372	1377	4382	3394	2388	1391																								0.415	0.40458	0.18	0.03672									0.415	0.02699	2.5132
259.247	3669		290.029	4378	3378	2379	1379	4401	3397	2397	1385																								0.42	0.40858	0.17	0.03455									0.42	0.02695	2.5636
259.538	3682		290.318	4385	3381	2396	1381	4395	3389	2386	1394																								0.425	0.41412	0.16	0.03269									0.425	0.02702	2.6117
259.828	3704		290.608	4382	3376	2376	1393	4385	3396	2416	1382																								0.43	0.41982	0.15	0.03078									0.43	0.02696	2.6593
260.119	3680		290.897	4390	3379	2379	1388	4388	3384	2383	1403																								0.435	0.42454	0.14	0.02883									0.435	0.02728	2.7119
260.41	3657		291.187	4391	3381	2387	1393	4373	3399	2394	1405																								0.44	0.42974	0.13	0.02684									0.44	0.02735	2.7555
260.7	3628		291.476	4378	3367	2396	1393	4381	3391	2397	1402																								0.445	0.43478	0.12	0.02474									0.445	0.02764	2.8042
260.991	3647		291.765	4385	3381	2388	1387	4401	3388	2393	1387																								0.45	0.43992	0.11	0.02279									0.45	0.02782	2.8581
261.282	3650		292.055	4374	3377	2370	1407	4394	3391	2397	1394																								0.455	0.44412	0.1	0.02083									0.455	0.02775	2.9032
261.572	3666		292.344	4373	3359	2384	1400	4391	3385	2389	1394																								0.46	0.4493	0.09	0.01854									0.46	0.02776	2.9597
261.863	3699		292.633	4392	3388	2390	1379	4377	3404	2399	1391																								0.465	0.4549	0.08	0.0165									0.465	0.02798	3.006
262.154	3660		292.923	4381	3375	2381	1383	4395	3379	2391	1376																								0.47	0.45938	0.07	0.01441									0.47	0.02808	3.0574
262.444	3621		293.212	4404	3379	2397	1375	4394	3400	2392	1381																								0.475	0.46534	0.06	0.01231									0.475	0.02808	3.1035
262.735	3708		293.501	4378	3380	2405	1401	4384	3388	2392	1390																								0.48	0.47024	0.05	0.01025									0.48	0.02823	3.1529
263.025	3664		293.79	4393	3376	2401	1380	4374	3410	2382	1377																								0.485	0.47462	0.04	0.00819									0.485	0.02821	3.2085
263.316	3701		294.08	4374	3373	2388	1399	4405	3407	2381	1372																								0.49	0.47986	0.03	0.006									0.49	0.02826	3.2589
263.606	3650		294.369	4381	3367	2374	1389	4388	3395	2391	1395																								0.495	0.48432	0.02	0.00385									0.495	0.02826	3.3132
263.897	3673		294.658	4390	3373	2385	1398	4387	3373	2398	1378																								0.5	0.48914	0.01	0.00166									0.5	0.02856	3.3615
264.187	3681		294.947	4385	3369	2397	1381	4391	3397	2391	1388																								0.505	0.49408	2e-07	-0.00052515									0.505	0.02875	3.4138
264.478	3636		295.236	4392	3376	2388	1398	4395	3400	2394	1377																								0.51	0.49996	-0.01	-0.00273									0.51	0.02899	3.465
264.768	3677		295.525	4378	3373	2380	1380	4389	3393	2379	1376																								0.515	0.5051	-0.02	-0.00494									0.515	0.02873	3.5203
265.059	3698		295.814	4388	3379	2384	1392	4396	3408	2396	1384																								0.52	0.51164	-0.03	-0.0072									0.52	0.02873	3.5666
265.349	3662		296.104	4373	3378	2375	1384	4374	3394	2398	1388																								0.525	0.5158	-0.04	-0.00946									0.525	0.02865	3.6194
265.639	3612		296.393	4377	3376	2396	1387	4396	3376	2403	1391																								0.53	0.52018	-0.05	-0.0117									0.53	0.02885	3.6718
265.93	3709		296.682	4387	3383	2397	1381	4391	3397	2392	1381																								0.535	0.52624	-0.06	-0.01398									0.535	0.02887	3.7241
266.22	3681		296.971	4391	3381	2387	1394	4398	3408	2390	1388																								0.54	0.53094	-0.07	-0.0163									0.54	0.02877	3.7738
266.51	3687		297.26	4390	3383	2384	1381	4384	3391	2407	1396																								0.545	0.53656	-0.08	-0.01864									0.545	0.0288	3.8297
266.801	3703		297.549	4391	3379	2387	1387	4390	3397	2392	1393																								0.55	0.54016	-0.09	-0.02099									0.55	0.02916	3.8808
267.091	3671		297.838	4396	3387	2377	1386	4400	3381	2391	1397																								0.555	0.54622	-0.1	-0.02332									0.555	0.02892	3.9402
267.381	3615		298.127	4411	3386	2385	1399	4391	3391	2388	1391																								0.56	0.5516	-0.11	-0.02569									0.56	0.02899	3.9907
267.672	3654		298.416	4388	3384	2373	1403	4391	3386	2389	1410																								0.565	0.55658	-0.12	-0.02815									0.565	0.02888	4.0495
267.962	3690		298.705	4374	3385	2382	1387	4374	3400	2385	1395																								0.57	0.56188	-0.13	-0.03035									0.57	0.02929	4.0996
268.252	3710		298.994	4384	3353	2396	1385	4384	3381	2400	1394																								0.575	0.56688	-0.14	-0.03273									0.575	0.02928	4.1476
268.542	3646		299.283	4390	3388	2391	1400	4398	3390	2397	1394																								0.58	0.57412	-0.15	-0.03545									0.58	0.02951	4.208
268.833	3701		299.572	4388	3382	2382	1394	4399	3379	2407	1395																								0.585	0.57852	-0.16	-0.03786									0.585	0.02951	4.2548
269.123	3699		299.86	4402	3390	2402	1389	4394	3403	2389	1410																								0.59	0.58368	-0.17	-0.04039									0.59	0.0297	4.3122
269.413	3654		300.149	4378	3375	2392	1394	4384	3390	2400	1383																								0.595	0.58994	-0.18	-0.04283									0.595	0.02973	4.3631
269.703	3666		300.438	4390	3384	2396	1379	4394	3409	2393	1378																								0.6	0.59564	-0.19	-0.04511									0.6	0.02954	4.4168
269.993	3737		300.727	4385	3376	2394	1395	4409	3384	2397	1381																								0.605	0.5994	-0.2	-0.04766									0.605	0.02977	4.4748
270.283	3687		301.016	4387	3378	2375	1387	4381	3395	2375	1387																								0.61	0.6022	-0.21	-0.05009									0.61	0.02993	4.5212
270.574	3639		301.305	4379	3380	2399	1393	4395	3397	2395	1384																								0.615	0.60968	-0.22	-0.05269									0.615	0.02959	4.5778
270.864	3553		301.593	4409	3388	2389	1388	4370	3397	2390	1400																								0.62	0.61452	-0.23	-0.05517									0.62	0.02955	4.6391
271.154	3658		301.882	4399	3388	2397	1387	4396	3396	2366	1394																								0.625	0.61962	-0.24	-0.05793									0.625	0.02996	4.6962
271.444	3653		302.171	4390	3383	2381	1399	4391	3397	2394	1381																								0.63	0.62422	-0.25	-0.06058									0.63	0.03027	4.7444
271.734	3698		302.46	4394	3385	2397	1402	4393	3385	2381	1390																								0.635	0.6307	-0.26	-0.06346									0.635	0.03061	4.7978
272.024	3651		302.748	4376	3382	2386	1388	4402	3390	2384	1388																								0.64	0.63586	-0.27	-0.06631									0.64	0.03067	4.8627
272.314	3684		303.037	4388	3383	2408	1390	4409	3411	2399	1389																								0.645	0.64092	-0.28	-0.06907									0.645	0.03048	4.9095
272.604	3633		303.326	4384	3382	2395	1390	4397	3393	2404	1410																								0.65	0.64746	-0.29	-0.0718									0.65	0.0305	4.9651
272.894	3697		303.615	4396	3375	2409	1409	4391	3422	2394	1401																								0.655	0.6523	-0.3	-0.07453									0.655	0.03083	5.0177
273.184	3717		303.903	4390	3375	2405	1385	4396	3401	2396	1389																								0.66	0.65848	-0.31	-0.07695									0.66	0.0312	5.0727
273.474	3664		304.192	4385	3378	2387	1402	4406	3404	2391	1396																								0.665	0.66228	-0.32	-0.07971									0.665	0.03117	5.1233
273.764	3671		304.48	4393	3370	2388	1390	4388	3389	2384	1393																								0.67	0.66862	-0.33	-0.08252									0.67	0.03141	5.1712
274.054	3690		304.769	4400	3386	2399	1382	4381	3403	2398	1398																								0.675	0.67592	-0.34	-0.08514									0.675	0.03143	5.2299
274.344	3652		305.058	4394	3386	2388	1398	4399	3408	2379	1395																								0.68	0.67912	-0.35	-0.08806									0.68	0.03109	5.2941
274.633	3711		305.346	4390	3390	2401	1399	4402	3385	2380	1388																								0.685	0.68268	-0.36	-0.09103									0.685	0.03127	5.3376
274.923	3697		305.635	4376	3394	2391	1381	4388	3394	2402	1398																								0.69	0.69018	-0.37	-0.09398									0.69	0.03121	5.4008
275.213	3712		305.923	4395	3378	2392	1388	4400	3387	2388	1390																								0.695	0.69192	-0.38	-0.09671									0.695	0.03107	5.4405
275.503	3659		306.212	4373	3371	2381	1381	4394	3394	2386	1390																								0.7	0.69812	-0.39	-0.09934									0.7	0.03158	5.4968
275.793	3622		306.5	4396	3376	2382	1392	4400	3388	2398	1386																								0.705	0.70164	-0.4	-0.10214									0.705	0.0317	5.5619
276.083	3678		306.789	4387	3377	2390	1383	4408	3407	2385	1392																								0.71	0.70726	-0.41	-0.10575									0.71	0.03127	5.6152
276.372	3650		307.077	4396	3385	2395	1410	4382	3391	2397	1396																								0.715	0.71224	-0.42	-0.10642									0.715	0.03148	5.665
276.662	3641		307.366	4390	3376	2386	1412	4395	3401	2385	1397																								0.72	0.71954	-0.43	-0.1077									0.72	0.03143	5.7215
276.952	3618		307.654	4400	3378	2392	1412	4377	3388	2394	1408																								0.725	0.72726	-0.44	-0.11067									0.725	0.03155	5.7801
277.242	3638		307.943	4378	3384	2380	1382	4395	3385	2378	1410																								0.73	0.72866	-0.45	-0.11498									0.73	0.03191	5.8284
277.531	3617		308.231	4382	3382	2395	1389	4378	3389	2402	1389																								0.735	0.7339	-0.46	-0.12086									0.735	0.03177	5.8885
277.821	3686		308.519	4380	3385	2404	1384	4401	3388	2398	1395																								0.74	0.74322	-0.47	-0.1237									0.74	0.03186	5.9442
278.111	3652		308.808	4405	3381	2374	1393	4398	3392	2388	1379																								0.745	0.74506	-0.48	-0.12556									0.745	0.03207	5.9847
278.4	3709		309.096	4387	3373	2386	1399	4398	3384	2398	1402																								0.75	0.75086	-0.49	-0.1277									0.75	0.03223	6.0474
278.69	3603		309.384	4396	3372	2394	1398	4374	3393	2372	1387																								0.755	0.75608	-0.5	-0.13018									0.755	0.03275	6.1037
278.98	3662		309.673	4382	3375	2387	1396	4400	3384	2385	1392																								0.76	0.76208	-0.51	-0.13397									0.76	0.03242	6.151
279.269	3652		309.961	4388	3376	2386	1394	4387	3376	2397	1387																								0.765	0.7695	-0.52	-0.13964									0.765	0.03249	6.2081
279.559	3672		310.249	4393	3378	2387	1380	4396	3402	2390	1393																								0.77	0.77246	-0.53	-0.14411									0.77	0.03257	6.2639
279.848	3752		310.538	4386	3386	2384	1381	4389	3385	2386	1396																								0.775	0.77864	-0.54	-0.14667									0.775	0.03295	6.3144
280.138	3599		310.826	4377	3376	2382	1373	4391	3414	2388	1371																								0.78	0.78372	-0.55	-0.14713									0.78	0.03296	6.3633
280.427	3678		311.114	4381	3383	2378	1381	4382	3384	2388	1381																								0.785	0.78844	-0.56	-0.14949									0.785	0.03296	6.4211
280.717	3654		311.402	4384	3365	2382	1388	4398	3377	2375	1386																								0.79	0.79574	-0.57	-0.15361									0.79	0.03319	6.471
281.006	3619		311.69	4383	3369	2387	1382	4366	3391	2392	1391																								0.795	0.80104	-0.58	-0.15751									0.795	0.03367	6.5247
281.296	3680		311.979	4372	3345	2394	1402	4403	3395	2387	1380																								0.8	0.80636	-0.59	-0.164									0.8	0.03338	6.5846
281.585	3639		312.267	4377	3371	2376	1395	4395	3403	2387	1385																								0.805	0.81058	-0.6	-0.16657									0.805	0.03342	6.6329
281.875	3660		312.555	4392	3380	2381	1389	4388	3395	2384	1397																								0.81	0.81648	-0.61	-0.16903									0.81	0.03383	6.7023
282.164	3600		312.843	4376	3377	2396	1386	4388	3385	2374	1388																								0.815	0.8202	-0.62	-0.16977									0.815	0.03398	6.7483
282.454	3675		313.131	4386	3383	2386	1400	4375	3379	2392	1379																								0.82	0.82748	-0.63	-0.17287									0.82	0.03401	6.8221
282.743	3674		313.419	4378	3381	2381	1386	4396	3403	2374	1384																								0.825	0.8325	-0.64	-0.17733									0.825	0.03404	6.8623
283.032	3648		313.707	4382	3374	2383	1393	4381	3391	2388	1387																								0.83	0.83566	-0.65	-0.18413									0.83	0.03398	6.9344
283.322	3735		313.995	4385	3372	2387	1387	4389	3394	2394	1408																								0.835	0.84262	-0.66	-0.1885									0.835	0.03421	7.0034
283.611	3698		314.283	4381	3366	2382	1395	4393	3371	2378	1390																								0.84	0.84964	-0.67	-0.19199									0.84	0.03408	7.0588
283.901	3612		314.572	4380	3370	2391	1386	4395	3400	2383	1385																								0.845	0.85534	-0.68	-0.19298									0.845	0.03434	7.0788
284.19	3642		314.86	4387	3377	2383	1380	4377	3381	2384	1377																								0.85	0.85916	-0.69	-0.19402									0.85	0.03431	7.1381
284.479	3628		315.148	4384	3371	2382	1394	4390	3397	2395	1396																								0.855	0.86576	-0.7	-0.19565									0.855	0.03485	7.2046
284.768	3672		315.435	4379	3370	2383	1394	4393	3395	2395	1383																								0.86	0.8724	-0.71	-0.20126									0.86	0.03502	7.2526
285.058	3681		315.723	4382	3370	2379	1389	4390	3403	2380	1401																								0.865	0.87588	-0.72	-0.20789									0.865	0.03493	7.3271
285.347	3661		316.011	4376	3374	2391	1378	4396	3383	2387	1387																								0.87	0.88254	-0.73	-0.21391									0.87	0.0348	7.3818
285.636	3656		316.299	4378	3361	2395	1390	4395	3396	2387	1397																								0.875	0.88846	-0.74	-0.21633									0.875	0.03465	7.4428
285.925	3654		316.587	4396	3382	2364	1394	4384	3372	2392	1377																								0.88	0.89244	-0.75	-0.21645									0.88	0.03526	7.4741
286.215	3724		316.875	4379	3374	2373	1387	4397	3384	2366	1372																								0.885	0.89646	-0.76	-0.21733									0.885	0.03552	7.5306
286.504	3680		317.163	4371	3386	2385	1381	4396	3394	2393	1393																								0.89	0.90166	-0.77	-0.22138									0.89	0.03548	7.5915
286.793	3687		317.451	4375	3370	2377	1383	4389	3398	2388	1380																								0.895	0.90922	-0.78	-0.22662									0.895	0.03552	7.6438
287.082	3676		317.739	4377	3362	2381	1386	4391	3381	2376	1399																								0.9	0.91702	-0.79	-0.23462									0.9	0.03561	7.6962
287.371	3599		318.026	4376	3363	2380	1404	4412	3384	2379	1387																								0.905	0.92222	-0.8	-0.23864									0.905	0.0359	7.7228
287.66	3649		318.314	4387	3373	2375	1385	4372	3383	2370	1382																								0.91	0.92492	-0.81	-0.24216									0.91	0.03602	7.7864
287.949	3744		318.602	4392	3361	2394	1396	4393	3401	2388	1381																								0.915	0.93304	-0.82	-0.24452									0.915	0.03607	7.8567
288.238	3715		318.89	4376	3361	2384	1383	4400	3382	2378	1393																								0.92	0.9398	-0.83	-0.24489									0.92	0.03616	7.9026
288.527	3656		319.177	4374	3367	2397	1390	4371	3391	2379	1373																								0.925	0.94584	-0.84	-0.24893									0.925	0.03633	7.9677
288.816	3663		319.465	4382	3386	2368	1376	4379	3373	2385	1385																								0.93	0.95256	-0.85	-0.25437									0.93	0.03654	8.0323
289.105	3721		319.753	4392	3356	2382	1395	4386	3400	2382	1391																								0.935	0.95018	-0.86	-0.26234									0.935	0.03664	8.0925
289.394	3690		320.041	4382	3366	2370	1382	4364	3389	2378	1359																								0.94	0.9596	-0.87	-0.26485									0.94	0.03655	8.1394
289.683	3643		320.328	4372	3363	2379	1389	4388	3385	2385	1377																								0.945	0.9634	-0.88	-0.26444									0.945	0.03653	8.1884
289.972	3647		320.616	4381	3364	2387	1383	4388	3390	2365	1381																								0.95	0.97086	-0.89	-0.26769									0.95	0.03669	8.2636
290.261	3700		320.904	4378	3371	2388	1389	4391	3389	2383	1376																								0.955	0.97516	-0.9	-0.27326									0.955	0.03702	8.3258
290.55	3605		321.191	4369	3362	2389	1389	4395	3399	2395	1379																								0.96	0.97614	-0.91	-0.28194									0.96	0.03729	8.3679
290.839	3650		321.479	4387	3388	2386	1377	4395	3377	2383	1380																								0.965	0.98544	-0.92	-0.28891									0.965	0.03789	8.454
291.128	3625		321.766	4374	3357	2367	1388	4389	3403	2387	1376																								0.97	0.99084	-0.93	-0.28989									0.97	0.03769	8.5075
291.417	3720		322.054	4383	3355	2386	1390	4379	3385	2396	1389																								0.975	0.99504	-0.94	-0.28771									0.975	0.03814	8.5492
291.706	3694		322.341	4368	3377	2373	1384	4394	3401	2377	1388																								0.98	1.00018	-0.95	-0.29089									0.98	0.03845	8.5896
291.995	3610		322.629	4387	3367	2381	1385	4376	3395	2388	1378																								0.985	1.0039	-0.96	-0.29447									0.985	0.03823	8.6566
292.283	3604		322.917	4378	3359	2380	1376	4380	3400	2392	1391																								0.99	1.006	-0.97	-0.30298									0.99	0.03837	8.7293
292.572	3656		323.204	4392	3388	2387	1379	4373	3370	2386	1382																								0.995	1.01082	-0.98	-0.31408									0.995	0.03849	8.7834
292.861	3711		323.491	4378	3384	2361	1387	4387	3392	2381	1374																								1	1.01886	-0.99	-0.31589									1	0.03875	8.8083
293.15	3657		323.779	4376	3368	2399	1379	4376	3378	2379	1381																								1	1.02032											1	0.03861	8.8277
293.438	3652		324.066	4377	3360	2388	1393	4385	3384	2382	1379																								0.995	1.0157											0.995	0.03793	8.7825
293.727	3565		324.354	4569	3373	2365	1398	4371	3394	2384	1384																								0.99	1.01014											0.99	0.0377	8.7163
294.016	3640		324.641	6688	3369	2380	1383	4373	3389	2369	1385																								0.985	1.00594											0.985	0.03711	8.6463
294.305	3734		324.929	4408	3370	2378	1381	4393	3384	2386	1388																								0.98	1.00112											0.98	0.03721	8.5757
294.593	3680		325.216	4374	3372	2379	1384	4384	3381	2365	1386																								0.975	0.99602											0.975	0.03688	8.5029
294.882	3717		325.503	4383	3367	2393	1376	4379	3398	2378	1387																								0.97	0.98752											0.97	0.0369	8.45
295.17	3631		325.791	4377	3362	2378	1384	4387	3382	2380	1387																								0.965	0.97994											0.965	0.03626	8.3812
295.459	3678		326.078	4378	3364	2382	1374	4383	3378	2383	1376																								0.96	0.97268											0.96	0.03623	8.3199
295.748	3679		326.365	4375	3363	2395	1379	4375	3379	2370	1390																								0.955	0.96974											0.955	0.03562	8.2735
296.036	3706		326.653	4382	3382	2376	1374	4390	3387	2373	1389																								0.95	0.96148											0.95	0.0358	8.2107
296.325	3703		326.94	4379	3352	2389	1385	4377	3395	2380	1385																								0.945	0.9612											0.945	0.0352	8.141
296.613	3680		327.227	4378	3352	2377	1387	4376	3386	2385	1408																								0.94	0.95486											0.94	0.03513	8.0871
296.902	3685		327.514	4384	3352	2385	1390	4383	3389	2368	1376																								0.935	0.94572											0.935	0.03517	8.0306
297.19	3617		327.801	4383	3384	2385	1380	4389	3387	2377	1385																								0.93	0.93964											0.93	0.03507	7.9732
297.479	3680		328.089	4383	3375	2370	1392	4386	3379	2389	1370																								0.925	0.93412											0.925	0.03483	7.9145
297.767	3722		328.376	4383	3376	2380	1385	4385	3407	2387	1388																								0.92	0.931											0.92	0.0348	7.8607
298.056	3729		328.663	4390	3375	2388	1400	4387	3382	2371	1389																								0.915	0.92734											0.915	0.03511	7.7942
298.344	3677		328.95	4369	3364	2387	1384	4384	3388	2384	1377																								0.91	0.92124											0.91	0.03488	7.7145
298.633	3720		329.237	4377	3365	2374	1378	4392	3387	2378	1373																								0.905	0.91434											0.905	0.03446	7.662
298.921	3599		329.524	4376	3374	2375	1395	4396	3385	2391	1385																								0.9	0.9095											0.9	0.03407	7.5885
299.209	3730		329.811	4360	3369	2386	1396	4380	3398	2375	1385																								0.895	0.9061											0.895	0.03424	7.5324
299.498	3705		330.098	4377	3369	2388	1385	4388	3372	2395	1384																								0.89	0.89784											0.89	0.03385	7.4583
299.786	3744		330.385	4403	3352	2382	1385	4367	3387	2384	1380																								0.885	0.89362											0.885	0.03383	7.3895
300.074	3647		330.672	4368	3362	2377	1364	4394	3380	2379	1372																								0.88	0.88862											0.88	0.0335	7.3217
300.363	3661		330.959	4400	3376	2394	1398	4371	3386	2381	1380																								0.875	0.8819											0.875	0.03323	7.2535
300.651	3697		331.246	4392	3362	2379	1379	4383	3386	2374	1374																								0.87	0.87894											0.87	0.03337	7.1813
300.939	3644		331.533	4376	3374	2379	1398	4361	3383	2374	1384																								0.865	0.8708											0.865	0.03346	7.129
301.228	3688		331.82	4392	3376	2380	1373	4385	3389	2373	1371																								0.86	0.86754											0.86	0.03382	7.0818
301.516	3703		332.107	4378	3378	2385	1393	4391	3380	2380	1400																								0.855	0.86542											0.855	0.03352	7.0118
301.804	3656		332.394	4382	3363	2363	1367	4392	3400	2388	1378																								0.85	0.85886											0.85	0.03322	6.9481
302.092	3641		332.681	4390	3378	2376	1384	4377	3377	2380	1390																								0.845	0.84886											0.845	0.03323	6.8768
302.38	3710		332.968	4376	3365	2378	1391	4386	3395	2385	1379																								0.84	0.84352											0.84	0.03286	6.817
302.669	3683		333.255	4379	3367	2376	1373	4393	3397	2385	1383																								0.835	0.83782											0.835	0.03278	6.7546
302.957	3732		333.542	4388	3359	2401	1373	4373	3396	2378	1390																								0.83	0.83394											0.83	0.03276	6.6895
303.245	3698		333.829	4370	3364	2374	1389	4382	3390	2395	1390																								0.825	0.82704											0.825	0.03271	6.6402
303.533	3687		334.115	4389	3364	2387	1393	4384	3372	2395	1376																								0.82	0.82286											0.82	0.03274	6.5715
303.821	3692		334.402	4382	3367	2377	1392	4399	3372	2386	1382																								0.815	0.81926											0.815	0.03284	6.5083
304.109	3735		334.689	4389	3377	2365	1381	4391	3390	2389	1377																								0.81	0.8144											0.81	0.03262	6.4532
304.397	3752		334.976	4377	3354	2373	1381	4387	3402	2386	1381																								0.805	0.807											0.805	0.03274	6.3976
304.685	3807		335.262	4378	3376	2380	1371	4392	3376	2375	1372																								0.8	0.80198											0.8	0.03239	6.3283
304.973	3708		335.549	4390	3372	2385	1378	4383	3371	2380	1374																								0.795	0.79542											0.795	0.03235	6.2723
305.261	3685		335.836	4370	3361	2375	1390	4367	3394	2375	1375																								0.79	0.79104											0.79	0.03238	6.2124
305.549	3745		336.122	4385	3367	2373	1399	4400	3385	2387	1378																								0.785	0.78228											0.785	0.03248	6.1468
305.837	3757		336.409	4387	3372	2375	1383	4385	3388	2369	1392																								0.78	0.7796											0.78	0.03234	6.0899
306.125	3699		336.696	4395	3356	2376	1368	4377	3398	2385	1393																								0.775	0.77352											0.775	0.03249	6.0294
306.413	3722		336.982	4370	3376	2370	1387	4397	3396	2369	1380																								0.77	0.77094											0.77	0.03237	5.9699
306.701	3728		337.269	4382	3363	2389	1381	4397	3399	2381	1376																								0.765	0.76432											0.765	0.03241	5.9155
306.989	3696		337.556	4377	3359	2377	1389	4376	3391	2376	1373																								0.76	0.7582											0.76	0.03235	5.852
307.277	3753		337.842	4387	3357	2384	1387	4376	3381	2380	1377																								0.755	0.75244											0.755	0.03224	5.7827
307.564	3700		338.129	4379	3376	2377	1390	4375	3360	2379	1385																								0.75	0.74774											0.75	0.03225	5.7351
307.852	3751		338.415	4385	3371	2386	1383	4378	3387	2386	1385																								0.745	0.74214											0.745	0.03194	5.6707
308.14	3727		338.702	4394	3378	2383	1384	4383	3396	2387	1384																								0.74	0.7368											0.74	0.03205	5.6048
308.428	3686		338.988	4376	3360	2369	1369	4389	3379	2391	1384																								0.735	0.732											0.735	0.03219	5.5492
308.716	3686		339.275	4383	3368	2375	1394	4379	3383	2385	1378																								0.73	0.72762											0.73	0.03223	5.486
309.003	3651		339.561	4373	3370	2399	1384	4387	3388	2375	1366																								0.725	0.72276											0.725	0.03173	5.4304
309.291	3710		339.848	4375	3387	2380	1386	4393	3392	2378	1386																								0.72	0.71622											0.72	0.03138	5.3634
309.579	3703		340.134	4389	3375	2372	1375	4377	3379	2387	1376																								0.715	0.71174											0.715	0.03155	5.3096
309.866	3659		340.42	4381	3361	2377	1393	4383	3396	2381	1384																								0.71	0.7064											0.71	0.03165	5.2542
310.154	3658		340.707	4377	3361	2375	1379	4391	3389	2379	1389																								0.705	0.70076											0.705	0.03144	5.1945
310.442	3675		340.993	4382	3360	2371	1387	4397	3368	2383	1378																								0.7	0.6962											0.7	0.03128	5.1318
310.729	3734		341.279	4379	3373	2380	1391	4390	3379	2387	1369																								0.695	0.68956											0.695	0.03116	5.0745
311.017	3692		341.566	4381	3364	2404	1385	4381	3381	2370	1384																								0.69	0.6862											0.69	0.03141	5.0293
311.305	3629		341.852	4380	3369	2384	1383	4392	3386	2374	1395																								0.685	0.67922											0.685	0.03133	4.9645
311.592	3647		342.138	4390	3368	2384	1378	4384	3388	2376	1372																								0.68	0.67432											0.68	0.03124	4.9084
311.88	3657		342.425	4386	3366	2381	1370	4376	3386	2360	1369																								0.675	0.66906											0.675	0.0313	4.8501
312.167	3713		342.711	4374	3352	2362	1375	4405	3382	2388	1368																								0.67	0.66542											0.67	0.03132	4.7893
312.455	3650		342.997	4379	3359	2379	1380	4383	3395	2383	1389																								0.665	0.658											0.665	0.03096	4.7367
312.742	3652		343.283	4369	3364	2381	1383	4390	3376	2376	1380																								0.66	0.65438											0.66	0.03082	4.6765
313.03	3603		343.569	4362	3365	2388	1373	4372	3393	2380	1386																								0.655	0.65048											0.655	0.03151	4.6163
313.317	3691		343.856	4375	3352	2374	1380	4384	3379	2381	1374																								0.65	0.64488											0.65	0.03117	4.5653
313.605	3627		344.142	4372	3366	2367	1369	4382	3388	2381	1376																								0.645	0.6388											0.645	0.03107	4.5086
313.892	3612		344.428	4376	3363	2366	1369	4392	3378	2372	1386																								0.64	0.63342											0.64	0.0308	4.4358
314.18	3591		344.714	4386	3366	2359	1384	4374	3387	2386	1377																								0.635	0.6278											0.635	0.03093	4.385
314.467	3675		345	4384	3359	2377	1376	4390	3386	2365	1392																								0.63	0.6225											0.63	0.03069	4.3277
314.754	3595		345.286	4388	3378	2367	1387	4374	3387	2384	1390																								0.625	0.61812											0.625	0.03059	4.2715
315.042	3672		345.572	4381	3364	2377	1380	4392	3377	2386	1367																								0.62	0.61268											0.62	0.03048	4.2147
315.329	3629		345.858	4374	3372	2375	1387	4394	3377	2385	1386																								0.615	0.60782											0.615	0.03077	4.1576
315.616	3680		346.144	4381	3372	2381	1380	4379	3385	2376	1377																								0.61	0.60274											0.61	0.0305	4.0959
315.904	3664		346.43	4377	3364	2375	1390	4397	3397	2374	1379																								0.605	0.59718											0.605	0.03025	4.0411
316.191	3666		346.716	4388	3364	2383	1389	4383	3400	2374	1384																								0.6	0.59072											0.6	0.0301	3.9962
316.478	3617		347.002	4373	3363	2372	1390	4388	3394	2377	1376																								0.595	0.5884											0.595	0.03052	3.9367
316.766	3630		347.288	4389	3378	2377	1376	4380	3386	2391	1383																								0.59	0.58102											0.59	0.03025	3.8808
317.053	3638		347.574	4379	3374	2373	1385	4392	3377	2384	1381																								0.585	0.5782											0.585	0.03041	3.8265
317.34	3691		347.86	4385	3377	2375	1381	4386	3373	2373	1369																								0.58	0.57308											0.58	0.03054	3.772
317.627	3680		348.146	4393	3371	2365	1387	4400	3396	2377	1378																								0.575	0.5665											0.575	0.03025	3.7168
317.914	3611		348.432	4373	3374	2375	1369	4389	3393	2363	1375																								0.57	0.56042											0.57	0.03067	3.6706
318.201	3626		348.718	4376	3360	2381	1381	4387	3394	2383	1389																								0.565	0.5557											0.565	0.03021	3.6172
318.489	3631		349.003	4374	3364	2391	1379	4384	3395	2383	1382																								0.56	0.54912											0.56	0.03022	3.5635
318.776	3647		349.289	4388	3365	2376	1389	4387	3381	2376	1373																								0.555	0.54372											0.555	0.03018	3.5152
319.063	3649		349.575	4380	3356	2368	1380	4387	3385	2393	1378																								0.55	0.5409											0.55	0.03015	3.4606
319.35	3587		349.861	4370	3368	2365	1388	4382	3397	2388	1384																								0.545	0.53396											0.545	0.03013	3.4018
319.637	3579		350.147	4376	3367	2391	1377	4396	3379	2379	1397																								0.54	0.52922											0.54	0.02999	3.3503
319.924	3629		350.432	4391	3359	2379	1392	4399	3404	2380	1389																								0.535	0.52424											0.535	0.03013	3.2934
320.211	3669		350.718	4376	3367	2392	1373	4398	3408	2383	1391																								0.53	0.51932											0.53	0.02991	3.2397
320.498	3644		351.004	4367	3362	2389	1378	4396	3385	2384	1378																								0.525	0.51298											0.525	0.02991	3.1843
320.785	3572		351.289	4386	3368	2372	1372	4388	3381	2394	1376																								0.52	0.50824											0.52	0.02956	3.1348
321.072	3597		351.575	4375	3384	2381	1390	4394	3368	2386	1387																								0.515	0.50286											0.515	0.0298	3.0839
321.359	3645		351.861	4385	3365	2393	1365	4380	3399	2389	1384																								0.51	0.4976											0.51	0.0296	3.0294
321.646	3603		352.146	4402	3366	2376	1393	4392	3400	2384	1375																								0.505	0.49384											0.505	0.02942	2.9764
321.933	3555		352.432	4389	3362	2365	1387	4403	3392	2399	1386																								0.5	0.48702											0.5	0.0296	2.9274
322.22	3570		352.718	4392	3367	2372	1382	4411	3417	2372	1392																								0.495	0.48368											0.495	0.02967	2.877
322.506	3599		353.003	4391	3372	2384	1380	4393	3399	2391	1393																								0.49	0.47698											0.49	0.0296	2.8293
322.793	3550		353.289	4388	3372	2378	1374	4387	3380	2392	1378																								0.485	0.47036											0.485	0.0293	2.7839
323.08	3634		353.574	4380	3370	2387	1388	4404	3386	2383	1388																								0.48	0.46662											0.48	0.02905	2.733
323.367	3641		353.86	4392	3373	2378	1372	4409	3391	2385	1379																								0.475	0.4622											0.475	0.02933	2.6782
323.654	3581		354.145	4386	3383	2388	1379	4409	3392	2397	1390																								0.47	0.45672											0.47	0.02946	2.6334
323.94	3562		354.431	4396	3371	2381	1388	4391	3402	2391	1390																								0.465	0.4518											0.465	0.02937	2.5846
324.227	3562		354.716	4386	3369	2387	1375	4400	3406	2384	1389																								0.46	0.44676											0.46	0.02924	2.5389
324.514	3516		355.002	4380	3373	2382	1390	4399	3389	2373	1398																								0.455	0.44082											0.455	0.02949	2.4922
324.801	3585		355.287	4379	3357	2376	1387	4400	3405	2392	1397																								0.45	0.43528											0.45	0.02945	2.4455
325.087	3564		355.572	4390	3372	2387	1385	4386	3383	2387	1377																								0.445	0.4307											0.445	0.02943	2.3974
325.374	3553		355.858	4395	3381	2376	1391	4406	3405	2389	1381																								0.44	0.4258											0.44	0.02931	2.35
325.661	3579		356.143	4400	3370	2377	1391	4407	3389	2404	1396																								0.435	0.42026											0.435	0.02902	2.3031
325.947	3604		356.429	4389	3369	2388	1398	4413	3395	2393	1407																								0.43	0.41488											0.43	0.02889	2.2566
326.234	3551		356.714	4394	3386	2388	1388	4412	3400	2398	1388																								0.425	0.40956											0.425	0.02891	2.2098
326.52	3525		356.999	4378	3385	2388	1376	4409	3411	2388	1397																								0.42	0.40488											0.42	0.02889	2.1643
326.807	3573		357.284	4383	3374	2371	1384	4404	3410	2410	1396																								0.415	0.39952											0.415	0.02886	2.1172
327.094	3538		357.57	4391	3391	2402	1386	4413	3419	2377	1381																								0.41	0.39486											0.41	0.02891	2.074
327.38	3504		357.855	4403	3366	2385	1392	4407	3407	2402	1395																								0.405	0.39028											0.405	0.02872	2.03
327.667	3540		358.14	4397	3383	2390	1398	4416	3403	2392	1390																								0.4	0.38504											0.4	0.02864	1.9864
327.953	3552		358.425	4399	3382	2397	1387	4402	3410	2402	1393																								0.395	0.38012											0.395	0.02863	1.9426
328.24	3574		358.711	4395	3374	2379	1394	4425	3412	2384	1405																								0.39	0.37594											0.39	0.0287	1.899
328.526	3587		358.996	4395	3394	2377	1388	4419	3403	2390	1398																								0.385	0.37026											0.385	0.02873	1.8574
328.813	3577		359.281	4403	3366	2379	1379	4419	3435	2403	1392																								0.38	0.36462											0.38	0.02887	1.8142
329.099	3639		359.566	4395	3373	2399	1390	4412	3411	2396	1405																								0.375	0.36012											0.375	0.02856	1.7748
329.385	3530		359.851	4409	3381	2399	1395	4431	3425	2415	1407																								0.37	0.35556											0.37	0.02867	1.7314
329.672	3589		360.136	4402	3386	2394	1383	4442	3407	2398	1412																								0.365	0.35048											0.365	0.02845	1.6904
329.958	3533		360.421	4413	3383	2393	1388	4430	3425	2401	1424																								0.36	0.34478											0.36	0.02832	1.6479
330.244	3536		360.706	4422	3377	2379	1377	4446	3430	2414	1394																								0.355	0.34078											0.355	0.0284	1.6077
330.531	3570		360.991	4423	3385	2369	1387	4442	3445	2416	1413																								0.35	0.33552											0.35	0.02814	1.5664
330.817	3525		361.276	4416	3382	2398	1391	4461	3433	2419	1400																								0.345	0.3301											0.345	0.02819	1.5272
331.103	3580		361.561	4416	3396	2385	1394	4444	3447	2428	1414																								0.34	0.32576											0.34	0.02813	1.4885
331.39	3567		361.846	4457	3408	2385	1389	4473	3452	2423	1442																								0.335	0.32016											0.335	0.02798	1.4495
331.676	3521		362.131	4460	3404	2399	1401	4498	3473	2441	1423																								0.33	0.31476											0.33	0.02795	1.4131
331.962	3543		362.416	4446	3411	2421	1388	4525	3489	2441	1441																								0.325	0.30932											0.325	0.02796	1.3733
332.248	3515		362.701	4465	3422	2415	1408	4538	3495	2468	1443																								0.32	0.30528											0.32	0.02795	1.3366
332.535	3493		362.986	4502	3427	2435	1409	4591	3528	2505	1464																								0.315	0.29992											0.315	0.02795	1.298
332.821	3569		363.271	4507	3435	2427	1429	4586	3558	2545	1480																								0.31	0.29544											0.31	0.02783	1.2607
333.107	3595		363.556	4525	3448	2444	1429	4647	3648	2547	1550																								0.305	0.29004											0.305	0.0276	1.2243
333.393	3592		363.841	4532	3457	2443	1438	4704	3670	2603	1574																								0.3	0.28542											0.3	0.02762	1.1886
333.679	3574		364.125	4547	3485	2459	1425	4763	3687	2622	1607																								0.295	0.27978											0.295	0.02739	1.1528
333.965	3548		364.41	4564	3464	2458	1440	4774	3712	2637	1645																								0.29	0.27584											0.29	0.02721	1.117
334.251	3503		364.695	4553	3488	2465	1431	4803	3719	2651	1628																								0.285	0.26992											0.285	0.02728	1.0836
334.537	3518		364.98	4555	3478	2475	1427	4777	3721	2662	1669																								0.28	0.2654											0.28	0.02724	1.0473
334.823	3540		365.265	4543	3459	2463	1426	4763	3665	2637	1641																								0.275	0.2603											0.275	0.02702	1.0141
335.109	3567		365.549	4508	3450	2450	1449	4687	3667	2588	1594																								0.27	0.25588											0.27	0.02707	0.98254
335.395	3556		365.834	4517	3454	2435	1424	4667	3602	2564	1571																								0.265	0.25154											0.265	0.02717	0.9501
335.681	3519		366.119	4464	3439	2432	1418	4641	3574	2547	1562																								0.26	0.24636											0.26	0.02711	0.91742
335.967	3509		366.403	4465	3447	2434	1403	4589	3554	2520	1507																								0.255	0.24166											0.255	0.02702	0.88584
336.253	3482		366.688	4468	3415	2416	1421	4586	3530	2486	1503																								0.25	0.2368											0.25	0.0271	0.85316
336.539	3485		366.973	4455	3418	2404	1395	4542	3510	2494	1490																								0.245	0.23168											0.245	0.02754	0.82156
336.825	3495		367.257	4432	3400	2418	1421	4499	3506	2471	1474																								0.24	0.22714											0.24	0.02723	0.79156
337.111	3553		367.542	4443	3410	2387	1399	4484	3478	2474	1463																								0.235	0.22222											0.235	0.02694	0.76136
337.397	3443		367.826	4425	3406	2388	1391	4482	3473	2450	1448																								0.23	0.21714											0.23	0.02674	0.73106
337.683	3563		368.111	4420	3388	2411	1416	4487	3467	2441	1456																								0.225	0.21204											0.225	0.0268	0.70292
337.969	3517		368.396	4414	3408	2405	1407	4461	3456	2442	1443																								0.22	0.20672											0.22	0.02676	0.67432
338.254	3469		368.68	4428	3394	2390	1396	4459	3457	2431	1447																								0.215	0.2019											0.215	0.02656	0.64546
338.54	3541		368.965	4404	3398	2398	1394	4451	3419	2413	1420																								0.21	0.19748											0.21	0.02662	0.61692
338.826	3591		369.249	4408	3405	2389	1399	4459	3430	2416	1419																								0.205	0.19264											0.205	0.02635	0.5906
339.112	3516		369.533	4426	3384	2397	1391	4438	3439	2413	1420																								0.2	0.18788											0.2	0.02636	0.56444
339.397	3534		369.818	4407	3386	2385	1387	4428	3429	2418	1402																								0.195	0.18292											0.195	0.02621	0.53732
339.683	3531		370.102	4419	3387	2376	1381	4440	3441	2419	1399																								0.19	0.17798											0.19	0.02599	0.5121
339.969	3453		370.387	4400	3401	2389	1374	4421	3431	2407	1419																								0.185	0.17362											0.185	0.02602	0.48694
340.254	3534		370.671	4412	3387	2403	1400	4450	3419	2399	1412																								0.18	0.16872											0.18	0.026	0.46292
340.54	3487		370.955	4393	3384	2381	1376	4434	3411	2399	1403																								0.175	0.16382											0.175	0.02603	0.43834
340.826	3477		371.24	4391	3372	2393	1393	4428	3417	2410	1392																								0.17	0.15974											0.17	0.02559	0.41544
341.111	3471		371.524	4403	3376	2387	1398	4433	3402	2414	1403																								0.165	0.15466											0.165	0.02569	0.3921
341.397	3469		371.808	4409	3381	2388	1378	4421	3429	2397	1409																								0.16	0.14972											0.16	0.02525	0.37004
341.683	3478		372.093	4411	3368	2376	1383	4411	3399	2383	1400																								0.155	0.14478											0.155	0.02527	0.34924
341.968	3451		372.377	4392	3373	2369	1379	4414	3400	2402	1398																								0.15	0.1401											0.15	0.025	0.32782
342.254	3451		372.661	4391	3393	2393	1372	4414	3400	2408	1395																								0.145	0.13526											0.145	0.02474	0.30732
342.539	3450		372.945	4382	3390	2386	1387	4425	3397	2404	1395																								0.14	0.13112											0.14	0.02474	0.28746
342.825	3483		373.23	4421	3389	2385	1382	4407	3402	2392	1396																								0.135	0.12594											0.135	0.02453	0.2687
343.11	3551		373.514	4400	3369	2394	1376	4401	3400	2407	1387																								0.13	0.12116											0.13	0.02443	0.25006
343.396	3491		373.798	4396	3364	2381	1389	4409	3404	2396	1390																								0.125	0.11618											0.125	0.02406	0.23282
343.681	3521		374.082	4403	3376	2371	1381	4407	3396	2379	1405																								0.12	0.11152											0.12	0.02387	0.21546
343.966	3489		374.366	4382	3385	2393	1376	4411	3394	2399	1401																								0.115	0.10658											0.115	0.02375	0.19936
344.252	3538		374.65	4391	3388	2396	1400	4406	3391	2401	1404																								0.11	0.1019											0.11	0.02365	0.18326
344.537	3441		374.935	4406	3387	2380	1373	4405	3410	2389	1391																								0.105	0.09717											0.105	0.02338	0.16828
344.823	3508		375.219	4392	3373	2383	1397	4400	3418	2388	1398																								0.1	0.09263											0.1	0.02289	0.15384
345.108	3570		375.503	4387	3374	2370	1376	4398	3405	2392	1403																								0.095	0.08817											0.095	0.02261	0.1405
345.393	3495		375.787	4391	3385	2397	1390	4399	3393	2394	1378																								0.09	0.08336											0.09	0.0225	0.12744
345.679	3489		376.071	4374	3370	2376	1380	4403	3392	2378	1386																								0.085	0.07883											0.085	0.02198	0.11506
345.964	3475		376.355	4401	3363	2389	1386	4381	3380	2387	1396																								0.08	0.07414											0.08	0.02135	0.1031
346.249	3423		376.639	4391	3374	2375	1395	4400	3409	2395	1370																								0.075	0.06949											0.075	0.02092	0.09199
346.534	3518		376.923	4396	3382	2370	1384	4409	3394	2397	1403																								0.07	0.06482											0.07	0.02044	0.08197
346.82	3505		377.207	4381	3369	2391	1386	4409	3400	2392	1392																								0.065	0.05994											0.065	0.01968	0.07243
347.105	3433		377.49	4386	3374	2383	1381	4396	3392	2370	1404																								0.06	0.05532											0.06	0.01915	0.06347
347.39	3536		377.774	4375	3379	2391	1376	4410	3388	2403	1384																								0.055	0.05066											0.055	0.01832	0.05515
347.675	3470		378.058	4389	3380	2367	1375	4414	3413	2401	1391																								0.05	0.04609											0.05	0.01734	0.04762
347.96	3433		378.342	4391	3374	2390	1397	4375	3402	2389	1383																								0.045	0.04145											0.045	0.01642	0.04056
348.245	3494		378.626	4381	3368	2385	1372	4390	3393	2386	1380																								0.04	0.03678											0.04	0.01525	0.03425
348.531	3544		378.91	4393	3382	2386	1390	4398	3410	2392	1384																								0.035	0.03225											0.035	0.01413	0.02832
348.816	3489		379.194	4384	3369	2384	1387	4409	3393	2379	1387																								0.03	0.02763											0.03	0.01275	0.02296
349.101	3508		379.477	4395	3367	2380	1379	4394	3404	2397	1369																								0.025	0.02296											0.025	0.01118	0.01801
349.386	3485		379.761	4384	3366	2377	1383	4409	3393	2396	1392																								0.02	0.01839											0.02	0.00934	0.01365
349.671	3411		380.045	4396	3380	2381	1384	4383	3389	2392	1395																								0.015	0.01376											0.015	0.00745	0.00945
349.956	3498		380.329	4387	3366	2382	1369	4405	3389	2384	1394																								0.01	0.00914											0.01	0.00517	0.00619
350.241	3449		380.612	4381	3370	2371	1383	4395	3404	2376	1393																								0.005	0.00451											0.005	0.00271	0.00305
350.526	3449		380.896	4381	3363	2375	1388	4390	3400	2375	1378																								0	-3.411e-05											0	-6.367e-05	0.00018843
350.811	3484		381.18	4385	3380	2367	1391	4399	3395	2391	1386																								-0.005	-0.00457											-0.005	-0.00311	-0.00234
351.096	3406		381.463	4386	3373	2381	1375	4380	3383	2381	1386																								-0.01	-0.00917											-0.01	-0.00652	-0.00459
351.381	3439		381.747	4376	3355	2379	1380	4408	3392	2399	1390																								-0.015	-0.01373											-0.015	-0.01021	-0.00655
351.665	3531		382.031	4386	3383	2377	1395	4390	3390	2381	1397																								-0.02	-0.01829											-0.02	-0.01447	-0.00837
351.95	3511		382.314	4385	3365	2380	1378	4400	3397	2389	1390																								-0.025	-0.0228											-0.025	-0.01895	-0.01
352.235	3476		382.598	4389	3376	2375	1369	4404	3395	2382	1394																								-0.03	-0.02737											-0.03	-0.02375	-0.01125
352.52	3465		382.881	4400	3373	2371	1371	4374	3395	2393	1392																								-0.035	-0.0319											-0.035	-0.02934	-0.01257
352.805	3503		383.165	4386	3393	2369	1387	4385	3392	2387	1381																								-0.04	-0.03646											-0.04	-0.03516	-0.01363
353.09	3527		383.448	4384	3381	2371	1384	4393	3406	2375	1381																								-0.045	-0.04102											-0.045	-0.04144	-0.01466
353.374	3505		383.732	4403	3372	2378	1382	4394	3415	2387	1383																								-0.05	-0.04552											-0.05	-0.04803	-0.0155
353.659	3514		384.015	4384	3374	2374	1382	4384	3410	2398	1376																								-0.055	-0.05004											-0.055	-0.05536	-0.01629
353.944	3466		384.299	4387	3371	2387	1389	4395	3396	2384	1400																								-0.06	-0.05461											-0.06	-0.06289	-0.01692
354.229	3518		384.582	4380	3377	2373	1388	4390	3386	2389	1393																								-0.065	-0.05906											-0.065	-0.07105	-0.01741
354.513	3525		384.866	4398	3365	2382	1379	4393	3388	2395	1392																								-0.07	-0.06353											-0.07	-0.07942	-0.01785
354.798	3512		385.149	4388	3376	2386	1372	4395	3394	2383	1381																								-0.075	-0.06805											-0.075	-0.08851	-0.0183
355.083	3519		385.432	4390	3360	2393	1373	4402	3390	2390	1373																								-0.08	-0.07263											-0.08	-0.09771	-0.01887
355.367	3529		385.716	4391	3371	2373	1382	4413	3400	2399	1385																								-0.085	-0.07692											-0.085	-0.10756	-0.01917
355.652	3502		385.999	4379	3371	2365	1384	4388	3386	2386	1390																								-0.09	-0.08126											-0.09	-0.11832	-0.01945
355.937	3477		386.282	4385	3372	2382	1385	4395	3382	2395	1386																								-0.095	-0.08571											-0.095	-0.12884	-0.01982
356.221	3509		386.566	4380	3370	2393	1380	4397	3386	2383	1398																								-0.1	-0.09007											-0.1	-0.13976	-0.02014
356.506	3559		386.849	4382	3364	2376	1373	4398	3409	2410	1376																								-0.105	-0.09463											-0.105	-0.1513	-0.02049
356.79	3528		387.132	4382	3372	2375	1384	4400	3400	2384	1392																								-0.11	-0.09893											-0.11	-0.1631	-0.02093
357.075	3498		387.415	4386	3379	2387	1382	4402	3375	2390	1382																								-0.115	-0.1033											-0.115	-0.17556	-0.02119
357.359	3494		387.699	4401	3371	2391	1371	4383	3396	2365	1379																								-0.12	-0.10789											-0.12	-0.18814	-0.02147
357.644	3503		387.982	4394	3376	2380	1387	4383	3395	2385	1377																								-0.125	-0.11223											-0.125	-0.20126	-0.02185
357.928	3533		388.265	4383	3378	2363	1375	4394	3392	2387	1388																								-0.13	-0.11686											-0.13	-0.21444	-0.02186
358.213	3522		388.548	4382	3370	2381	1376	4393	3399	2388	1392																								-0.135	-0.12094											-0.135	-0.22754	-0.02186
358.497	3485		388.831	4391	3366	2397	1373	4377	3381	2393	1393																								-0.14	-0.12558											-0.14	-0.2416	-0.02212
358.782	3493		389.115	4387	3368	2388	1385	4382	3395	2376	1377																								-0.145	-0.12976											-0.145	-0.2556	-0.02246
359.066	3655		389.398	4388	3374	2381	1381	4397	3389	2394	1391																								-0.15	-0.13406											-0.15	-0.2703	-0.02243
359.35	3495		389.681	4395	3374	2377	1383	4392	3392	2376	1372																								-0.155	-0.1387											-0.155	-0.2848	-0.02281
359.635	3524		389.964	4381	3367	2381	1374	4393	3394	2377	1383																								-0.16	-0.14328											-0.16	-0.29958	-0.02291
359.919	3519		390.247	4389	3369	2380	1380	4382	3398	2393	1371																								-0.165	-0.14746											-0.165	-0.31444	-0.02314
360.203	3508		390.53	4376	3360	2378	1395	4398	3405	2381	1369																								-0.17	-0.1518											-0.17	-0.3295	-0.02317
360.488	3572		390.813	4375	3365	2375	1390	4390	3398	2395	1399																								-0.175	-0.156											-0.175	-0.34374	-0.02335
360.772	3598		391.096	4380	3365	2377	1379	4380	3390	2391	1373																								-0.18	-0.1604											-0.18	-0.35898	-0.0237
361.056	3605		391.379	4403	3362	2361	1383	4407	3395	2392	1391																								-0.185	-0.1647											-0.185	-0.37402	-0.02377
361.34	3598		391.662	4388	3365	2387	1383	4397	3398	2390	1393																								-0.19	-0.16912											-0.19	-0.39044	-0.02414
361.625	3691		391.945	4389	3364	2382	1382	4384	3397	2386	1384																								-0.195	-0.17356											-0.195	-0.40608	-0.02439
361.909	3630		392.228	4379	3373	2376	1369	4394	3387	2393	1387																								-0.2	-0.1775											-0.2	-0.42152	-0.02426
362.193	3628		392.511	4382	3380	2356	1388	4385	3383	2388	1380																								-0.205	-0.18178											-0.205	-0.43788	-0.02434
362.477	3736		392.793	4369	3371	2377	1374	4389	3380	2372	1388																								-0.21	-0.1863											-0.21	-0.45384	-0.02471
362.761	3688		393.076	4388	3360	2364	1376	4383	3387	2377	1391																								-0.215	-0.19114											-0.215	-0.47	-0.02483
363.045	3795		393.359	4378	3346	2375	1388	4397	3391	2385	1380																								-0.22	-0.19498											-0.22	-0.4863	-0.02492
363.329	3803		393.642	4380	3361	2379	1381	4370	3380	2382	1378																								-0.225	-0.19884											-0.225	-0.50182	-0.02503
363.614	3959		393.925	4363	3370	2358	1378	4387	3381	2386	1382																								-0.23	-0.20344											-0.23	-0.51848	-0.02534
363.898	4137		394.208	4383	3351	2370	1369	4390	3376	2392	1364																								-0.235	-0.2076											-0.235	-0.53414	-0.02516
364.182	4338		394.49	4373	3358	2379	1373	4376	3388	2377	1375																								-0.24	-0.21212											-0.24	-0.5516	-0.02538
364.466	4666		394.773	4369	3358	2372	1377	4380	3361	2374	1373																								-0.245	-0.21616											-0.245	-0.56898	-0.02575
364.75	5021		395.056	4370	3359	2375	1373	4386	3387	2382	1374																								-0.25	-0.22074											-0.25	-0.58518	-0.02599
365.034	5272		395.338	4369	3349	2371	1394	4389	3394	2381	1372																								-0.255	-0.22488											-0.255	-0.60266	-0.02604
365.318	5433		395.621	4367	3358	2370	1384	4369	3383	2374	1375																								-0.26	-0.22894											-0.26	-0.61918	-0.02606
365.602	5509		395.904	4382	3376	2383	1390	4379	3382	2388	1374																								-0.265	-0.23326											-0.265	-0.63536	-0.02645
365.886	5378		396.186	4361	3362	2370	1374	4394	3377	2381	1386																								-0.27	-0.23738											-0.27	-0.64972	-0.02673
366.169	5198		396.469	4374	3365	2382	1388	4387	3376	2381	1379																								-0.275	-0.24164											-0.275	-0.66698	-0.02688
366.453	4941		396.752	4370	3368	2371	1366	4373	3387	2379	1386																								-0.28	-0.24596											-0.28	-0.6844	-0.02674
366.737	4712		397.034	4363	3371	2380	1380	4379	3386	2392	1378																								-0.285	-0.24992											-0.285	-0.701	-0.02696
367.021	4476		397.317	4393	3382	2381	1378	4385	3381	2369	1371																								-0.29	-0.25416											-0.29	-0.71704	-0.02695
367.305	4339		397.599	4383	3375	2382	1365	4383	3388	2388	1380																								-0.295	-0.25862											-0.295	-0.73406	-0.02716
367.589	4221		397.882	4391	3356	2372	1393	4377	3390	2373	1372																								-0.3	-0.26266											-0.3	-0.7491	-0.02726
367.872	4023		398.164	4384	3365	2379	1378	4392	3393	2391	1374																								-0.305	-0.2665											-0.305	-0.76462	-0.02742
368.156	4070		398.447	4395	3361	2368	1379	4384	3381	2379	1374																								-0.31	-0.27076											-0.31	-0.78034	-0.02774
368.44	3966		398.729	4379	3366	2373	1379	4377	3389	2371	1373																								-0.315	-0.27544											-0.315	-0.79556	-0.02778
368.724	3857		399.012	4392	3369	2368	1385	4388	3391	2396	1397																								-0.32	-0.27948											-0.32	-0.81012	-0.02798
369.007	3923		399.294	4382	3375	2366	1377	4410	3393	2397	1386																								-0.325	-0.28328											-0.325	-0.82636	-0.02817
369.291	3800		399.577	4391	3373	2369	1389	4405	3398	2394	1398																								-0.33	-0.28802											-0.33	-0.8421	-0.02822
369.575	3829		399.859	4387	3360	2378	1381	4394	3394	2381	1392																								-0.335	-0.29092											-0.335	-0.8577	-0.02835
369.858	3784		400.141	4374	3360	2375	1386	4391	3378	2388	1373																								-0.34	-0.29526											-0.34	-0.87292	-0.02858
370.142	3738		400.424	4391	3375	2380	1388	4378	3379	2391	1382																								-0.345	-0.2997											-0.345	-0.88958	-0.02886
370.426	3645		400.706	4393	3363	2381	1374	4389	3390	2392	1390																								-0.35	-0.30378											-0.35	-0.90628	-0.02899
370.709	3712		400.988	4381	3368	2368	1389	4384	3396	2375	1387																								-0.355	-0.30794											-0.355	-0.9221	-0.029
370.993	3610		401.271	4393	3376	2380	1372	4391	3394	2380	1378																								-0.36	-0.3117											-0.36	-0.9385	-0.02947
371.276	3683		401.553	4370	3368	2382	1373	4401	3400	2397	1391																								-0.365	-0.31688											-0.365	-0.9526	-0.02967
371.56	3584		401.835	4381	3364	2377	1381	4385	3375	2398	1379																								-0.37	-0.32088											-0.37	-0.96798	-0.02942
371.844	3675		402.118	4374	3376	2375	1367	4389	3385	2381	1379																								-0.375	-0.32368											-0.375	-0.98408	-0.02983
372.127	3640		402.4	4384	3369	2377	1390	4402	3395	2383	1389																								-0.38	-0.32838											-0.38	-0.9937	-0.0298
372.411	3531		402.682	4356	3368	2377	1383	4389	3385	2384	1373																								-0.385	-0.33272											-0.385	-1.0102	-0.03009
372.694	3536		402.964	4372	3368	2369	1368	4400	3405	2393	1374																								-0.39	-0.33634											-0.39	-1.02768	-0.03029
372.977	3548		403.246	4388	3373	2390	1379	4395	3384	2374	1385																								-0.395	-0.34052											-0.395	-1.04226	-0.03014
373.261	3538		403.528	4385	3369	2366	1372	4390	3395	2397	1375																								-0.4	-0.34454											-0.4	-1.05842	-0.03071
373.544	3566		403.811	4377	3377	2367	1385	4393	3404	2385	1371																								-0.405	-0.34864											-0.405	-1.06512	-0.03076
373.828	3480		404.093	4384	3365	2384	1383	4387	3385	2396	1374																								-0.41	-0.35232											-0.41	-1.08532	-0.03111
374.111	3506		404.375	4375	3377	2377	1373	4395	3381	2378	1402																								-0.415	-0.3562											-0.415	-1.10118	-0.03124
374.394	3527		404.657	4369	3378	2382	1377	4408	3391	2385	1375																								-0.42	-0.35924											-0.42	-1.11348	-0.03138
374.678	3481		404.939	4377	3349	2379	1387	4394	3396	2379	1378																								-0.425	-0.36274											-0.425	-1.13192	-0.03154
374.961	3543		405.221	4389	3390	2381	1376	4401	3406	2391	1387																								-0.43	-0.36736											-0.43	-1.13998	-0.0316
375.244	3509		405.503	4391	3367	2368	1382	4397	3405	2374	1372																								-0.435	-0.37138											-0.435	-1.1687	-0.03155
375.528	3511		405.785	4384	3368	2382	1370	4397	3391	2383	1379																								-0.44	-0.37532											-0.44	-1.1874	-0.03179
375.811	3523		406.067	4381	3353	2367	1372	4391	3398	2381	1389																								-0.445	-0.3796											-0.445	-1.2011	-0.03209
376.094	3523		406.349	4370	3389	2363	1381	4386	3398	2391	1388																								-0.45	-0.38304											-0.45	-1.2155	-0.03197
376.377	3465		406.631	4389	3366	2374	1385	4398	3395	2392	1384																								-0.455	-0.38796											-0.455	-1.2264	-0.03213
376.66	3479		406.913	4389	3382	2364	1382	4385	3369	2389	1385																								-0.46	-0.3918											-0.46	-1.2417	-0.03237
376.944	3517		407.195	4394	3362	2382	1390	4398	3402	2389	1375																								-0.465	-0.39492											-0.465	-1.257	-0.03242
377.227	3516		407.477	4382	3373	2372	1382	4402	3389	2375	1386																								-0.47	-0.39904											-0.47	-1.2672	-0.03259
377.51	3498		407.758	4390	3376	2374	1383	4389	3395	2387	1375																								-0.475	-0.4027											-0.475	-1.288	-0.03268
377.793	3460		408.04	4386	3375	2385	1383	4404	3392	2374	1382																								-0.48	-0.40692											-0.48	-1.2999	-0.03274
378.076	3486		408.322	4394	3369	2376	1374	4383	3385	2385	1382																								-0.485	-0.41134											-0.485	-1.3046	-0.03343
378.359	3455		408.604	4375	3359	2387	1376	4385	3384	2382	1385																								-0.49	-0.41494											-0.49	-1.3283	-0.03337
378.642	3417		408.886	4386	3367	2371	1385	4383	3403	2390	1392																								-0.495	-0.41898											-0.495	-1.3368	-0.03356
378.925	3492		409.167	4387	3364	2374	1383	4395	3386	2392	1386																								-0.5	-0.42112											-0.5	-1.3505	-0.03375
379.208	3440		409.449	4379	3369	2369	1377	4392	3389	2389	1378																								-0.505	-0.426											-0.505	-1.3658	-0.03399
379.491	3458		409.731	4379	3369	2386	1369	4395	3388	2384	1365																								-0.51	-0.43078											-0.51	-1.38	-0.03411
379.774	3495		410.013	4388	3361	2383	1376	4396	3400	2375	1386																								-0.515	-0.43604											-0.515	-1.3911	-0.03429
380.057	3519		410.294	4391	3370	2378	1379	4384	3395	2393	1383																								-0.52	-0.43724											-0.52	-1.4026	-0.03401
380.34	3418		410.576	4394	3352	2395	1379	4378	3382	2387	1372																								-0.525	-0.44308											-0.525	-1.4164	-0.03412
380.623	3490		410.858	4368	3356	2367	1378	4382	3393	2376	1386																								-0.53	-0.44676											-0.53	-1.4258	-0.03434
380.906	3533		411.139	4380	3363	2370	1359	4405	3392	2386	1380																								-0.535	-0.44878											-0.535	-1.4379	-0.03467
381.189	3462		411.421	4373	3386	2380	1383	4390	3401	2388	1377																								-0.54	-0.45344											-0.54	-1.4514	-0.0346
381.472	3481		411.702	4377	3368	2383	1372	4403	3389	2390	1376																								-0.545	-0.45678											-0.545	-1.4693	-0.03509
381.755	3469		411.984	4382	3360	2377	1380	4393	3392	2379	1384																								-0.55	-0.46232											-0.55	-1.4789	-0.03509
382.038	3440		412.266	4387	3358	2375	1371	4378	3382	2373	1378																								-0.555	-0.46598											-0.555	-1.494	-0.03542
382.32	3482		412.547	4391	3364	2369	1359	4385	3399	2385	1366																								-0.56	-0.46874											-0.56	-1.509	-0.03564
382.603	3436		412.829	4383	3361	2384	1374	4387	3372	2383	1379																								-0.565	-0.4739											-0.565	-1.5163	-0.03579
382.886	3446		413.11	4391	3357	2371	1380	4390	3396	2378	1379																								-0.57	-0.47576											-0.57	-1.5323	-0.0363
383.169	3427		413.392	4383	3364	2370	1376	4402	3388	2388	1391																								-0.575	-0.48082											-0.575	-1.5393	-0.03601
383.451	3464		413.673	4380	3369	2371	1384	4388	3388	2384	1372																								-0.58	-0.48574											-0.58	-1.5516	-0.03632
383.734	3549		413.955	4366	3370	2378	1365	4389	3399	2383	1377																								-0.585	-0.48968											-0.585	-1.5596	-0.03645
384.017	3470		414.236	4385	3360	2380	1376	4408	3400	2383	1389																								-0.59	-0.49152											-0.59	-1.5773	-0.03681
384.3	3437		414.517	4382	3380	2383	1379	4390	3401	2384	1378																								-0.595	-0.49648											-0.595	-1.5922	-0.0368
384.582	3495		414.799	4392	3379	2374	1380	4398	3380	2398	1385																								-0.6	-0.49792											-0.6	-1.6069	-0.03707
384.865	3418		415.08	4393	3381	2362	1384	4410	3380	2395	1377																								-0.605	-0.50214											-0.605	-1.6176	-0.03743
385.147	3466		415.361	4392	3375	2373	1386	4401	3381	2379	1372																								-0.61	-0.50604											-0.61	-1.635	-0.03778
385.43	3433		415.643	4386	3380	2378	1381	4397	3394	2381	1388																								-0.615	-0.50826											-0.615	-1.6449	-0.0378
385.713	3466		415.924	4397	3366	2392	1378	4401	3392	2380	1379																								-0.62	-0.51122											-0.62	-1.6596	-0.03825
385.995	3424		416.205	4377	3366	2383	1362	4397	3393	2384	1375																								-0.625	-0.51622											-0.625	-1.6646	-0.03853
386.278	3435		416.487	4381	3366	2369	1380	4390	3386	2386	1383																								-0.63	-0.5206											-0.63	-1.6812	-0.03905
386.56	3417		416.768	4385	3356	2382	1386	4389	3401	2370	1389																								-0.635	-0.52302											-0.635	-1.6929	-0.03921
386.843	3418		417.049	4390	3374	2384	1384	4386	3394	2391	1368																								-0.64	-0.5279											-0.64	-1.6928	-0.03938
387.125	3470		417.33	4387	3356	2377	1367	4400	3393	2379	1389																								-0.645	-0.52924											-0.645	-1.7122	-0.03955
387.408	3425		417.612	4385	3359	2378	1387	4403	3413	2380	1376																								-0.65	-0.5335											-0.65	-1.7273	-0.03974
387.69	3477		417.893	4382	3365	2377	1382	4396	3399	2390	1397																								-0.655	-0.53714											-0.655	-1.7386	-0.03989
387.973	3438		418.174	4367	3368	2378	1363	4414	3402	2380	1382																								-0.66	-0.54054											-0.66	-1.7472	-0.04009
388.255	3466		418.455	4386	3360	2378	1375	4404	3393	2385	1395																								-0.665	-0.54556											-0.665	-1.7627	-0.04019
388.538	3434		418.736	4406	3355	2375	1359	4380	3392	2375	1368																								-0.67	-0.54672											-0.67	-1.7847	-0.04047
388.82	3455		419.017	4392	3362	2372	1386	4404	3387	2389	1380																								-0.675	-0.55104											-0.675	-1.7863	-0.04093
389.102	3407		419.298	4368	3358	2381	1385	4407	3399	2383	1395																								-0.68	-0.5551											-0.68	-1.8026	-0.04075
389.385	3415		419.579	4384	3362	2378	1395	4391	3395	2383	1383																								-0.685	-0.56076											-0.685	-1.814	-0.04106
389.667	3396		419.861	4397	3390	2391	1374	4411	3413	2374	1383																								-0.69	-0.56512											-0.69	-1.8183	-0.04138
389.949	3458		420.142	4393	3381	2381	1378	4424	3390	2392	1373																								-0.695	-0.56682											-0.695	-1.8301	-0.04168
390.231	3456		420.423	4390	3367	2371	1378	4398	3412	2392	1384																								-0.7	-0.57326											-0.7	-1.8515	-0.04191
390.514	3413		420.704	4388	3387	2365	1379	4415	3406	2402	1383																								-0.705	-0.57484											-0.705	-1.8566	-0.04209
390.796	3539		420.985	4404	3385	2383	1367	4400	3394	2381	1389																								-0.71	-0.57862											-0.71	-1.8595	-0.04265
391.078	3403		421.266	4394	3372	2366	1381	4415	3413	2390	1395																								-0.715	-0.58306											-0.715	-1.875	-0.04275
391.36	3434		421.546	4384	3382	2386	1382	4408	3399	2389	1377																								-0.72	-0.58586											-0.72	-1.8937	-0.04329
391.643	3450		421.827	4389	3371	2373	1382	4416	3421	2372	1380																								-0.725	-0.59144											-0.725	-1.9021	-0.04347
391.925	3481		422.108	4381	3377	2375	1393	4413	3410	2390	1387																								-0.73	-0.59378											-0.73	-1.9143	-0.04369
392.207	3497		422.389	4391	3364	2369	1389	4421	3413	2387	1396																								-0.735	-0.5956											-0.735	-1.9306	-0.0437
392.489	3513		422.67	4405	3378	2390	1381	4432	3413	2384	1386																								-0.74	-0.59932											-0.74	-1.9422	-0.04405
392.771	3453		422.951	4380	3385	2380	1376	4406	3404	2390	1383																								-0.745	-0.60286											-0.745	-1.9572	-0.04443
393.053	3419		423.232	4394	3383	2388	1378	4411	3412	2382	1378																								-0.75	-0.60716											-0.75	-1.9625	-0.04448
393.335	3359		423.512	4395	3387	2389	1381	4401	3405	2400	1376																								-0.755	-0.61136											-0.755	-1.9755	-0.04484
393.617	3383		423.793	4387	3377	2369	1362	4415	3398	2392	1391																								-0.76	-0.6144											-0.76	-1.993	-0.04566
393.9	3484		424.074	4395	3378	2390	1369	4419	3407	2383	1393																								-0.765	-0.61874											-0.765	-2.0032	-0.04552
394.182	3443		424.355	4397	3365	2378	1386	4415	3423	2407	1377																								-0.77	-0.62052											-0.77	-2.0148	-0.04577
394.464	3369		424.636	4389	3367	2376	1379	4412	3409	2384	1386																								-0.775	-0.62422											-0.775	-2.0291	-0.04603
394.746	3450		424.916	4393	3368	2381	1376	4415	3423	2384	1399																								-0.78	-0.62706											-0.78	-2.0395	-0.04615
395.027	3418		425.197	4370	3396	2377	1371	4422	3392	2385	1383																								-0.785	-0.63068											-0.785	-2.052	-0.04664
395.309	3412		425.478	4409	3373	2373	1370	4413	3423	2391	1386																								-0.79	-0.63354											-0.79	-2.0666	-0.04708
395.591	3511		425.758	4401	3380	2387	1396	4411	3417	2390	1368																								-0.795	-0.63758											-0.795	-2.085	-0.0472
395.873	3369		426.039	4412	3390	2382	1391	4430	3409	2396	1384																								-0.8	-0.64206											-0.8	-2.0842	-0.04754
396.155	3375		426.32	4398	3367	2383	1394	4422	3417	2412	1400																								-0.805	-0.64566											-0.805	-2.1058	-0.04792
396.437	3374		426.6	4398	3379	2383	1388	4414	3430	2388	1385																								-0.81	-0.64844											-0.81	-2.117	-0.0479
396.719	3425		426.881	4399	3393	2374	1377	4411	3409	2399	1387																								-0.815	-0.651											-0.815	-2.1251	-0.0482
397.001	3416		427.161	4387	3364	2381	1384	4425	3419	2409	1382																								-0.82	-0.6555											-0.82	-2.1362	-0.04843
397.283	3469		427.442	4391	3378	2383	1386	4410	3415	2394	1382																								-0.825	-0.65946											-0.825	-2.1589	-0.04888
397.564	3362		427.722	4403	3376	2384	1387	4433	3415	2421	1380																								-0.83	-0.66242											-0.83	-2.1707	-0.04926
397.846	3387		428.003	4402	3390	2386	1382	4415	3410	2389	1400																								-0.835	-0.66642											-0.835	-2.1821	-0.04904
398.128	3327		428.283	4391	3360	2395	1381	4430	3425	2398	1397																								-0.84	-0.66944											-0.84	-2.2003	-0.04942
398.41	3371		428.564	4416	3375	2385	1384	4422	3424	2413	1395																								-0.845	-0.67372											-0.845	-2.2174	-0.04979
398.691	3374		428.844	4410	3381	2386	1405	4417	3428	2404	1371																								-0.85	-0.67606											-0.85	-2.2302	-0.05025
398.973	3418		429.125	4414	3377	2368	1386	4415	3422	2415	1367																								-0.855	-0.67884											-0.855	-2.2478	-0.05012
399.255	3444		429.405	4400	3385	2370	1383	4430	3416	2397	1384																								-0.86	-0.68188											-0.86	-2.2622	-0.05049
399.536	3397		429.686	4401	3386	2377	1386	4411	3423	2404	1387																								-0.865	-0.68578											-0.865	-2.2834	-0.05119
399.818	3374		429.966	4423	3383	2383	1373	4419	3431	2399	1388																								-0.87	-0.69062											-0.87	-2.2895	-0.05097
400.1	3372		430.246	4423	3386	2386	1376	4425	3423	2391	1377																								-0.875	-0.69344											-0.875	-2.3152	-0.05136
400.381	3392		430.527	4405	3385	2379	1378	4434	3425	2399	1385																								-0.88	-0.69522											-0.88	-2.3118	-0.05187
400.663	3409		430.807	4413	3392	2379	1382	4419	3424	2405	1379																								-0.885	-0.69978											-0.885	-2.3198	-0.05243
400.945	3369		431.087	4402	3394	2382	1389	4409	3423	2397	1389																								-0.89	-0.7034											-0.89	-2.3453	-0.0527
401.226	3369		431.368	4399	3381	2400	1377	4422	3408	2405	1375																								-0.895	-0.70194											-0.895	-2.3729	-0.05326
401.508	3467		431.648	4392	3393	2399	1387	4425	3421	2404	1403																								-0.9	-0.71002											-0.9	-2.3784	-0.05377
401.789	3382		431.928	4398	3391	2398	1378	4440	3426	2409	1398																								-0.905	-0.71502											-0.905	-2.3909	-0.05413
402.071	3423		432.208	4408	3393	2387	1395	4441	3431	2420	1382																								-0.91	-0.7164											-0.91	-2.4013	-0.05419
402.352	3408		432.489	4422	3398	2385	1379	4423	3443	2422	1379																								-0.915	-0.71872											-0.915	-2.4342	-0.05471
402.634	3381		432.769	4406	3405	2394	1388	4423	3432	2419	1381																								-0.92	-0.72316											-0.92	-2.4403	-0.05519
402.915	3395		433.049	4422	3392	2389	1385	4426	3424	2397	1388																								-0.925	-0.72582											-0.925	-2.4566	-0.05526
403.197	3400		433.329	4411	3398	2400	1398	4441	3422	2403	1398																								-0.93	-0.7286											-0.93	-2.4736	-0.05575
403.478	3401		433.609	4415	3396	2368	1392	4451	3426	2407	1382																								-0.935	-0.73212											-0.935	-2.4854	-0.05593
403.759	3475		433.889	4421	3388	2376	1387	4434	3430	2406	1377																								-0.94	-0.737											-0.94	-2.5053	-0.05625
404.041	3425		434.17	4422	3397	2391	1374	4437	3437	2427	1375																								-0.945	-0.7401											-0.945	-2.519	-0.0564
404.322	3419		434.45	4412	3390	2378	1385	4427	3424	2426	1390																								-0.95	-0.74328											-0.95	-2.5304	-0.05685
404.603	3363		434.73	4414	3388	2392	1377	4434	3446	2424	1383																								-0.955	-0.7467											-0.955	-2.5489	-0.05701
404.885	3372		435.01	4423	3396	2388	1385	4436	3447	2408	1399																								-0.96	-0.74956											-0.96	-2.5629	-0.05729
405.166	3374		435.29	4423	3391	2385	1381	4440	3435	2437	1391																								-0.965	-0.75162											-0.965	-2.5708	-0.05762
405.447	3480		435.57	4418	3390	2394	1372	4441	3439	2424	1387																								-0.97	-0.7567											-0.97	-2.5945	-0.05814
405.729	3444		435.85	4426	3384	2385	1393	4437	3457	2429	1383																								-0.975	-0.75806											-0.975	-2.6006	-0.05887
406.01	3426		436.13	4414	3395	2393	1397	4453	3445	2410	1390																								-0.98	-0.76152											-0.98	-2.6194	-0.05905
406.291	3408		436.41	4420	3398	2400	1389	4444	3462	2430	1382																								-0.985	-0.76318											-0.985	-2.6414	-0.05952
406.572	3394		436.69	4403	3387	2386	1377	4445	3458	2418	1384																								-0.99	-0.7666											-0.99	-2.6469	-0.05999
406.853	3431		436.97	4427	3398	2410	1377	4454	3456	2442	1389																								-0.995	-0.77056											-0.995	-2.6827	-0.06081
407.135	3449		437.25	4435	3413	2404	1384	4454	3440	2450	1392																								-1	-0.7746											-1	-2.6678	-0.06105
407.416	3434		437.529	4416	3393	2389	1389	4439	3480	2432	1393																									--
407.697	3461		437.809	4436	3425	2394	1384	4457	3461	2462	1408																									--
407.978	3402		438.089	4422	3404	2397	1390	4458	3477	2459	1391																									--
408.259	3440		438.369	4416	3414	2393	1385	4456	3497	2466	1397																									--
408.54	3428		438.649	4427	3418	2393	1386	4457	3484	2492	1403																									--
408.821	3434		438.929	4429	3439	2418	1384	4448	3500	2475	1401																									--
409.102	3383		439.208	4428	3432	2408	1391	4442	3512	2505	1397																									--
409.383	3371		439.488	4439	3427	2416	1389	4489	3522	2516	1403																									--
409.664	3419		439.768	4446	3454	2430	1379	4475	3530	2537	1411																									--
409.945	3367		440.048	4456	3449	2408	1388	4493	3549	2538	1424																									--
410.226	3465		440.327	4451	3465	2427	1393	4463	3560	2572	1403																									--
410.507	3408		440.607	4439	3466	2414	1397	4484	3595	2589	1405																									--
410.788	3374		440.887	4440	3476	2430	1389	4487	3615	2607	1433																									--
411.069	3344		441.166	4464	3493	2448	1401	4480	3611	2649	1417
411.35	3404		441.446	4452	3495	2467	1406	4495	3661	2688	1438
411.631	3428		441.726	4473	3492	2464	1399	4513	3659	2685	1427
411.912	3412		442.005	4443	3536	2471	1403	4501	3683	2760	1429
412.193	3389		442.285	4458	3504	2467	1390	4502	3710	2771	1452
412.474	3399		442.564	4470	3522	2450	1400	4509	3686	2763	1441
412.754	3411		442.844	4455	3538	2491	1412	4526	3712	2797	1437
413.035	3464		443.124	4471	3527	2467	1407	4509	3732	2790	1441
413.316	3495		443.403	4483	3523	2467	1401	4507	3712	2757	1441
413.597	3450		443.683	4476	3539	2455	1414	4504	3693	2717	1433
413.878	3423		443.962	4466	3526	2458	1420	4490	3649	2683	1434
414.158	3358		444.241	4463	3494	2436	1398	4498	3636	2611	1414
414.439	3381		444.521	4460	3461	2425	1394	4491	3602	2623	1426
414.72	3418		444.8	4457	3467	2430	1370	4485	3574	2588	1416
415	3381		445.08	4452	3471	2425	1391	4484	3564	2580	1409
415.281	3477		445.359	4448	3451	2414	1371	4496	3551	2532	1401
415.562	3433		445.639	4448	3454	2410	1380	4472	3518	2506	1411
415.842	3434		445.918	4451	3436	2407	1387	4462	3509	2482	1389
416.123	3402		446.197	4448	3430	2406	1392	4505	3511	2473	1403
416.403	3348		446.477	4454	3422	2408	1400	4481	3501	2487	1407
416.684	3373		446.756	4450	3421	2395	1392	4474	3487	2477	1402
416.965	3434		447.035	4462	3426	2399	1404	4476	3500	2463	1391
417.245	3433		447.314	4448	3433	2390	1384	4480	3472	2466	1401
417.526	3426		447.594	4439	3409	2412	1381	4488	3490	2450	1380
417.806	3457		447.873	4450	3429	2397	1390	4485	3464	2455	1399
418.087	3396		448.152	4460	3413	2397	1380	4492	3494	2445	1396
418.367	3476		448.431	4440	3399	2405	1394	4487	3463	2431	1386
418.648	3392		448.711	4434	3423	2387	1379	4476	3484	2446	1399
418.928	3427		448.99	4454	3401	2385	1390	4488	3475	2428	1385
419.208	3430		449.269	4452	3414	2394	1391	4493	3479	2426	1386
419.489	3455		449.548	4443	3406	2400	1399	4499	3476	2419	1392
419.769	3377		449.827	4447	3416	2398	1398	4492	3480	2416	1395
420.05	3423		450.106	4460	3412	2390	1377	4483	3475	2418	1383
420.33	3427		450.385	4456	3407	2389	1381	4481	3476	2411	1393
420.61	3413		450.664	4454	3422	2395	1381	4512	3470	2403	1391
420.891	3452		450.943	4452	3405	2398	1391	4508	3490	2408	1387
421.171	3427		451.222	4452	3392	2394	1391	4488	3505	2437	1398
421.451	3418		451.501	4449	3428	2386	1379	4500	3485	2430	1407
421.731	3418		451.78	4485	3400	2395	1381	4499	3480	2424	1395
422.012	3399		452.059	4462	3415	2399	1389	4497	3472	2430	1388
422.292	3440		452.338	4442	3395	2378	1384	4492	3477	2423	1396
422.572	3469		452.617	4454	3408	2366	1382	4509	3479	2423	1403
422.852	3437		452.896	4458	3421	2379	1380	4499	3479	2410	1390
423.132	3415		453.175	4458	3425	2402	1379	4509	3493	2421	1379
423.413	3414		453.454	4465	3419	2394	1371	4509	3512	2430	1390
423.693	3473		453.733	4456	3426	2398	1367	4515	3478	2442	1412
423.973	3462		454.012	4488	3412	2382	1376	4510	3487	2413	1390
424.253	3518		454.291	4456	3411	2392	1384	4519	3471	2418	1392
424.533	3413		454.569	4450	3422	2394	1375	4524	3497	2416	1379
424.813	3434		454.848	4480	3412	2385	1384	4541	3487	2393	1389
425.093	3459		455.127	4475	3411	2384	1386	4518	3491	2420	1389
425.373	3491		455.406	4467	3396	2381	1384	4521	3474	2420	1404
425.653	3383		455.685	4466	3403	2395	1375	4510	3492	2427	1393
425.933	3411		455.963	4486	3420	2393	1384	4519	3488	2407	1393
426.213	3424		456.242	4475	3390	2393	1386	4525	3481	2418	1384
426.493	3430		456.521	4451	3403	2380	1390	4540	3492	2409	1394
426.773	3504		456.799	4462	3419	2390	1390	4509	3477	2427	1407
427.053	3460		457.078	4483	3403	2389	1382	4522	3494	2422	1385
427.333	3456		457.357	4483	3405	2389	1387	4525	3484	2421	1379
427.613	3450		457.635	4467	3408	2396	1382	4539	3499	2433	1399
427.893	3448		457.914	4472	3416	2382	1381	4524	3492	2413	1398
428.172	3488		458.193	4476	3409	2378	1367	4530	3494	2432	1383
428.452	3470		458.471	4477	3423	2387	1375	4544	3507	2422	1388
428.732	3536		458.75	4472	3412	2381	1387	4538	3510	2433	1400
429.012	3440		459.028	4494	3415	2385	1376	4553	3509	2430	1368
429.292	3492		459.307	4501	3415	2363	1380	4552	3494	2427	1388
429.572	3473		459.585	4488	3408	2395	1367	4534	3505	2405	1405
429.851	3490		459.864	4494	3425	2370	1380	4564	3518	2436	1391
430.131	3544		460.142	4501	3402	2387	1384	4553	3473	2436	1382
430.411	3468		460.421	4501	3420	2370	1390	4562	3534	2429	1398
430.69	3497		460.699	4485	3424	2388	1390	4569	3512	2442	1396
430.97	3517		460.978	4485	3425	2385	1381	4562	3516	2409	1386
431.25	3461		461.256	4511	3432	2391	1400	4576	3500	2429	1412
431.53	3552		461.534	4502	3420	2384	1389	4564	3543	2451	1402
431.809	3506		461.813	4513	3440	2398	1374	4583	3535	2439	1400
432.089	3473		462.091	4527	3424	2382	1378	4607	3544	2431	1404
432.368	3493		462.37	4506	3415	2385	1375	4604	3544	2425	1398
432.648	3456		462.648	4486	3418	2378	1380	4581	3554	2452	1399
432.928	3457		462.926	4526	3441	2390	1394	4615	3543	2452	1383
433.207	3573		463.205	4553	3409	2391	1370	4619	3551	2447	1396
433.487	3524		463.483	4543	3446	2389	1387	4649	3564	2453	1399
433.766	3574		463.761	4542	3435	2377	1394	4602	3563	2437	1402
434.046	3505		464.039	4543	3446	2399	1369	4637	3578	2474	1397
434.325	3506		464.318	4556	3436	2393	1383	4643	3566	2437	1388
434.605	3553		464.596	4544	3457	2396	1393	4661	3585	2448	1424
434.884	3579		464.874	4582	3441	2400	1380	4667	3623	2477	1401
435.164	3568		465.152	4556	3452	2411	1393	4719	3606	2469	1406
435.443	3601		465.43	4584	3448	2399	1397	4718	3621	2458	1422
435.722	3571		465.709	4579	3466	2407	1392	4717	3629	2468	1407
436.002	3549		465.987	4588	3467	2398	1381	4742	3646	2487	1405
436.281	3581		466.265	4606	3464	2401	1389	4751	3658	2479	1403
436.561	3526		466.543	4607	3471	2411	1397	4747	3686	2500	1439
436.84	3642		466.821	4660	3494	2389	1406	4821	3713	2480	1420
437.119	3697		467.099	4662	3498	2418	1395	4852	3728	2496	1446
437.399	3707		467.377	4688	3510	2421	1400	4902	3770	2518	1445
437.678	3742		467.655	4708	3515	2426	1398	4939	3816	2531	1437
437.957	3710		467.933	4743	3518	2415	1393	4995	3820	2559	1484
438.236	3756		468.211	4781	3543	2445	1397	5082	3887	2599	1488
438.516	3730		468.489	4824	3584	2419	1418	5148	3941	2623	1477
438.795	3754		468.767	4898	3603	2440	1420	5244	4045	2622	1532
439.074	3857		469.045	4930	3632	2467	1432	5417	4114	2687	1557
439.353	3909		469.323	4994	3673	2476	1422	5514	4206	2717	1597
439.632	4045		469.601	5055	3696	2497	1429	5705	4349	2807	1636
439.912	4079		469.879	5144	3713	2505	1456	5854	4481	2827	1633
440.191	4117		470.157	5190	3750	2513	1446	5876	4595	2855	1663
440.47	4201		470.435	5231	3759	2515	1444	6037	4674	2876	1669
440.749	4316		470.713	5255	3794	2510	1476	6105	4642	2943	1726
441.028	4396		470.99	5232	3777	2497	1453	6077	4664	2919	1685
441.307	4684		471.268	5210	3793	2510	1465	6009	4652	2916	1709
441.586	4804		471.546	5178	3778	2509	1444	5868	4604	2873	1717
441.865	5050		471.824	5202	3742	2500	1461	5877	4461	2858	1639
442.144	5436		472.102	5122	3731	2493	1436	5679	4429	2840	1662
442.423	5531		472.379	5130	3754	2491	1434	5641	4366	2795	1623
442.702	5845		472.657	5055	3685	2483	1456	5577	4264	2761	1595
442.981	5936		472.935	5033	3680	2484	1431	5413	4195	2716	1559
443.26	5897		473.213	4995	3650	2465	1421	5313	4081	2676	1532
443.539	5924		473.49	4884	3637	2441	1404	5196	3986	2634	1527
443.818	5750		473.768	4855	3602	2437	1413	5093	3901	2581	1495
444.097	5532		474.046	4777	3592	2452	1408	4999	3876	2558	1474
444.376	5288		474.323	4754	3542	2417	1406	4919	3808	2526	1470
444.655	5062		474.601	4720	3511	2433	1411	4818	3730	2520	1446
444.934	4750		474.879	4620	3487	2416	1396	4789	3700	2520	1436
445.213	4618		475.156	4621	3495	2411	1385	4766	3642	2494	1427
445.492	4390		475.434	4587	3476	2402	1391	4674	3625	2463	1431
445.77	4314		475.711	4573	3435	2403	1397	4648	3602	2485	1424
446.049	4184		475.989	4559	3464	2405	1391	4626	3574	2443	1413
446.328	4044		476.266	4506	3427	2405	1398	4575	3537	2454	1430
446.607	3982		476.544	4520	3424	2385	1386	4552	3529	2439	1403
446.886	3876		476.822	4504	3413	2386	1389	4563	3520	2426	1389
447.164	3922		477.099	4474	3413	2394	1386	4547	3494	2430	1400
447.443	3810		477.377	4491	3412	2393	1377	4525	3518	2415	1402
447.722	3792		477.654	4462	3406	2378	1387	4494	3484	2419	1408
448.001	3734		477.931	4465	3420	2397	1378	4505	3463	2406	1393
448.279	3696		478.209	4460	3410	2376	1385	4479	3456	2416	1385
448.558	3705		478.486	4470	3395	2385	1386	4485	3454	2406	1378
448.837	3633		478.764	4447	3394	2384	1376	4461	3445	2408	1390
449.115	3716		479.041	4446	3399	2381	1386	4478	3453	2386	1394
449.394	3649		479.318	4434	3403	2381	1373	4448	3438	2379	1410
449.673	3618		479.596	4419	3378	2379	1379	4447	3437	2405	1383
449.951	3608		479.873	4427	3398	2385	1376	4442	3442	2376	1382
450.23	3607		480.151	4435	3383	2381	1377	4437	3435	2394	1387
450.508	3635		480.428	4424	3380	2374	1394	4438	3413	2405	1366
450.787	3646		480.705	4417	3373	2385	1388	4455	3436	2399	1370
451.065	3627		480.982	4418	3369	2385	1389	4449	3415	2381	1372
451.344	3528		481.26	4416	3382	2367	1384	4449	3414	2376	1381
451.622	3566		481.537	4423	3385	2385	1374	4429	3424	2389	1389
451.901	3652		481.814	4390	3373	2369	1372	4430	3413	2406	1379
452.179	3569		482.091	4406	3386	2380	1375	4423	3413	2376	1375
452.458	3637		482.369	4395	3376	2371	1387	4407	3407	2392	1385
452.736	3584		482.646	4389	3381	2384	1384	4430	3423	2384	1382
453.015	3541		482.923	4403	3369	2385	1391	4409	3401	2377	1384
453.293	3527		483.2	4406	3376	2386	1375	4415	3407	2382	1390
453.572	3591		483.477	4394	3383	2374	1394	4409	3414	2396	1399
453.85	3579		483.755	4414	3380	2379	1368	4397	3418	2396	1387
454.128	3553		484.032	4407	3361	2384	1374	4399	3393	2387	1390
454.407	3558		484.309	4401	3366	2375	1382	4407	3406	2402	1367
454.685	3615		484.586	4407	3387	2380	1373	4427	3415	2381	1372
454.963	3597		484.863	4390	3386	2366	1379	4409	3410	2395	1396
455.242	3550		485.14	4406	3378	2382	1377	4404	3405	2378	1383
455.52	3589		485.417	4413	3366	2388	1379	4415	3415	2390	1386
455.798	3559		485.694	4397	3377	2365	1385	4397	3401	2401	1379
456.077	3528		485.971	4395	3385	2379	1368	4415	3406	2382	1381
456.355	3549		486.248	4390	3371	2372	1381	4400	3395	2393	1361
456.633	3551		486.525	4399	3372	2368	1397	4397	3414	2392	1384
456.911	3597		486.802	4403	3382	2374	1383	4411	3388	2377	1371
457.189	3554		487.079	4414	3356	2368	1379	4411	3406	2387	1388
457.468	3536		487.356	4399	3362	2361	1372	4407	3397	2387	1381
457.746	3540		487.633	4391	3373	2381	1369	4398	3414	2386	1380
458.024	3554		487.91	4404	3373	2361	1365	4409	3404	2382	1378
458.302	3526		488.187	4389	3365	2368	1371	4421	3414	2368	1385
458.58	3600		488.464	4391	3384	2371	1384	4399	3385	2380	1368
458.858	3544		488.74	4382	3369	2386	1380	4418	3389	2373	1383
459.137	3643		489.017	4387	3372	2386	1377	4402	3406	2378	1370
459.415	3590		489.294	4378	3373	2367	1382	4399	3395	2380	1395
459.693	3533		489.571	4398	3373	2376	1384	4385	3395	2381	1382
459.971	3485		489.848	4392	3388	2378	1384	4406	3388	2380	1382
460.249	3586		490.125	4403	3359	2395	1381	4416	3421	2391	1388
460.527	3583		490.401	4391	3383	2375	1387	4400	3402	2392	1377
460.805	3618		490.678	4390	3372	2374	1382	4405	3392	2381	1380
461.083	3586		490.955	4388	3369	2363	1396	4395	3417	2376	1382
461.361	3632		491.232	4390	3369	2377	1382	4392	3392	2384	1380
461.639	3605		491.508	4395	3389	2369	1378	4411	3412	2373	1377
461.917	3515		491.785	4404	3376	2379	1393	4386	3407	2386	1381
462.195	3637		492.062	4403	3364	2374	1384	4415	3395	2391	1368
462.473	3655		492.339	4401	3381	2365	1382	4399	3409	2368	1379
462.751	3604		492.615	4391	3369	2370	1383	4415	3409	2396	1391
463.029	3593		492.892	4401	3376	2371	1385	4388	3401	2377	1384
463.306	3643		493.168	4394	3372	2379	1380	4405	3397	2391	1382
463.584	3582		493.445	4386	3371	2371	1372	4409	3407	2396	1384
463.862	3701		493.722	4393	3370	2359	1381	4396	3410	2390	1377
464.14	3704		493.998	4396	3372	2371	1391	4416	3391	2392	1381
464.418	3674		494.275	4402	3380	2366	1381	4411	3400	2377	1376
464.696	3689		494.552	4382	3383	2384	1390	4415	3396	2376	1368
464.973	3681		494.828	4379	3382	2377	1397	4405	3400	2380	1375
465.251	3751		495.105	4382	3382	2374	1384	4418	3394	2388	1378
465.529	3713		495.381	4388	3373	2365	1380	4390	3397	2376	1390
465.807	3796		495.658	4408	3386	2380	1385	4401	3397	2385	1386
466.085	3850		495.934	4396	3370	2367	1388	4404	3407	2391	1389
466.362	3850		496.211	4394	3392	2363	1381	4401	3409	2386	1380
466.64	3876		496.487	4378	3371	2375	1391	4402	3402	2369	1383
466.918	3959		496.764	4369	3380	2384	1384	4405	3413	2366	1382
467.195	4016		497.04	4406	3376	2375	1381	4385	3413	2389	1388
467.473	4052		497.316	4376	3366	2374	1380	4413	3420	2387	1393
467.751	4105		497.593	4409	3370	2377	1382	4402	3401	2385	1399
468.028	4184		497.869	4393	3383	2361	1391	4399	3417	2388	1380
468.306	4293		498.146	4403	3381	2366	1393	4403	3411	2385	1371
468.584	4572		498.422	4400	3375	2374	1390	4423	3409	2369	1375
468.861	4776		498.698	4398	3387	2377	1379	4412	3414	2389	1381
469.139	5023		498.975	4395	3377	2377	1369	4401	3407	2384	1376
469.417	5234		499.251	4399	3353	2381	1384	4427	3398	2389	1413
469.694	5601		499.528	4401	3378	2364	1366	4421	3393	2384	1379
469.972	5920		499.804	4414	3377	2374	1377	4415	3403	2374	1386
470.249	6422		500.08	4391	3366	2377	1386	4422	3403	2371	1391
470.527	6592		500.356	4427	3371	2380	1385	4415	3418	2395	1373
470.804	6750		500.633	4388	3372	2384	1386	4407	3409	2392	1386
471.082	6683		500.909	4397	3374	2375	1387	4424	3419	2383	1391
471.359	6778		501.185	4385	3383	2368	1399	4405	3418	2384	1385
471.637	6409		501.461	4414	3366	2385	1382	4418	3419	2395	1388
471.914	6200		501.738	4399	3377	2358	1394	4428	3409	2392	1379
472.192	5952		502.014	4403	3391	2369	1382	4398	3408	2377	1395
472.469	5689		502.29	4394	3377	2365	1390	4416	3419	2396	1373
472.747	5480		502.566	4400	3390	2372	1377	4389	3408	2388	1378
473.024	5248		502.842	4410	3380	2373	1391	4415	3402	2401	1369
473.301	5059		503.119	4394	3371	2378	1392	4406	3414	2361	1386
473.579	4946		503.395	4424	3380	2375	1386	4407	3409	2388	1392
473.856	4817		503.671	4400	3393	2376	1388	4433	3419	2380	1391
474.133	4661		503.947	4420	3387	2375	1393	4421	3411	2397	1387
474.411	4408		504.223	4391	3379	2371	1389	4421	3411	2394	1397
474.688	4321		504.499	4404	3376	2371	1399	4410	3403	2391	1388
474.965	4269		504.775	4391	3363	2379	1389	4409	3418	2391	1397
475.243	4051		505.051	4417	3386	2371	1405	4412	3404	2397	1389
475.52	3999		505.327	4395	3366	2379	1402	4410	3413	2384	1391
475.797	3833		505.603	4412	3376	2363	1402	4406	3413	2398	1390
476.075	3811		505.879	4403	3375	2374	1392	4435	3415	2389	1380
476.352	3757		506.155	4414	3381	2374	1396	4421	3425	2396	1391
476.629	3641		506.431	4405	3382	2352	1401	4409	3425	2383	1382
476.906	3737		506.707	4413	3386	2382	1389	4406	3421	2385	1384
477.184	3620		506.983	4409	3388	2379	1392	4404	3398	2388	1395
477.461	3611		507.259	4403	3400	2360	1382	4403	3411	2377	1401
477.738	3656		507.535	4405	3398	2374	1392	4416	3418	2382	1399
478.015	3568		507.811	4423	3370	2378	1396	4424	3415	2384	1397
478.292	3572		508.087	4408	3393	2365	1403	4418	3421	2391	1385
478.57	3494		508.363	4445	3404	2369	1405	4407	3418	2390	1406
478.847	3457		508.639	4416	3374	2371	1409	4414	3432	2392	1396
479.124	3539		508.915	4402	3390	2384	1398	4403	3415	2374	1392
479.401	3496		509.191	4391	3392	2371	1404	4409	3429	2376	1391
479.678	3534		509.467	4407	3393	2367	1381	4421	3397	2374	1401
479.955	3553		509.742	4403	3367	2382	1409	4424	3413	2385	1392
480.232	3481		510.018	4405	3392	2374	1402	4408	3420	2396	1382
480.509	3428		510.294	4424	3366	2378	1415	4414	3409	2387	1393
480.786	3499		510.57	4421	3394	2371	1398	4414	3407	2378	1396
481.063	3415		510.846	4417	3407	2375	1408	4424	3427	2391	1396
481.34	3497		511.122	4421	3404	2382	1410	4421	3422	2374	1402
481.617	3526		511.397	4424	3395	2378	1420	4407	3424	2378	1415
481.894	3473		511.673	4426	3390	2371	1415	4426	3415	2373	1407
482.171	3411		511.949	4445	3399	2378	1426	4417	3438	2390	1408
482.448	3420		512.225	4415	3398	2369	1409	4435	3432	2375	1404
482.725	3457		512.5	4424	3401	2375	1401	4426	3423	2393	1389
483.002	3400		512.776	4426	3400	2367	1419	4417	3436	2392	1404
483.279	3385		513.052	4424	3423	2374	1428	4423	3437	2390	1409
483.556	3445		513.327	4450	3392	2383	1436	4442	3431	2402	1408
483.833	3399		513.603	4420	3413	2365	1423	4402	3441	2389	1421
484.11	3389		513.879	4438	3409	2366	1433	4426	3432	2379	1416
484.387	3340		514.154	4444	3408	2373	1441	4424	3449	2385	1410
484.664	3384		514.43	4449	3416	2380	1455	4433	3438	2392	1409
484.941	3361		514.706	4443	3415	2371	1444	4437	3440	2394	1396
485.218	3428		514.981	4467	3395	2378	1460	4432	3464	2387	1407
485.494	3424		515.257	4491	3431	2375	1469	4423	3449	2391	1420
485.771	3393		515.533	4466	3414	2376	1490	4459	3454	2388	1407
486.048	3427		515.808	4479	3412	2379	1471	4444	3463	2384	1441
486.325	3395		516.084	4468	3453	2369	1472	4446	3481	2392	1427
486.602	3424		516.359	4474	3455	2379	1497	4451	3475	2387	1428
486.878	3476		516.635	4512	3451	2367	1490	4468	3494	2405	1440
487.155	3435		516.91	4491	3454	2388	1508	4454	3513	2390	1436
487.432	3405		517.186	4519	3448	2374	1534	4475	3517	2412	1442
487.709	3392		517.461	4514	3464	2392	1510	4478	3532	2397	1466
487.986	3431		517.737	4508	3484	2389	1553	4457	3527	2395	1467
488.262	3475		518.012	4538	3470	2380	1551	4503	3539	2396	1498
488.539	3461		518.288	4563	3486	2375	1564	4488	3541	2398	1499
488.816	3458		518.563	4568	3536	2398	1566	4490	3566	2405	1489
489.092	3378		518.839	4583	3512	2372	1583	4502	3574	2406	1497
489.369	3421		519.114	4616	3537	2381	1652	4503	3591	2410	1510
489.646	3412		519.39	4637	3564	2389	1673	4525	3632	2410	1521
489.922	3424		519.665	4647	3586	2385	1688	4538	3627	2413	1549
490.199	3449		519.941	4708	3598	2396	1727	4542	3659	2414	1565
490.476	3415		520.216	4742	3587	2395	1761	4614	3705	2421	1585
490.752	3455		520.491	4784	3685	2384	1820	4617	3787	2425	1600
491.029	3419		520.767	4878	3743	2395	1880	4645	3832	2437	1647
491.306	3465		521.042	4938	3778	2386	1988	4662	3868	2441	1681
491.582	3412		521.317	5000	3837	2406	2046	4752	3965	2472	1728
491.859	3424		521.593	5154	3895	2406	2206	4818	4029	2426	1814
492.135	3466		521.868	5286	4018	2425	2369	4883	4172	2459	1900
492.412	3447		522.143	5523	4178	2415	2588	4993	4354	2483	1966
492.688	3461		522.419	5709	4317	2427	2847	5137	4540	2496	2122
492.965	3502		522.694	6005	4508	2449	3171	5243	4773	2523	2257
493.242	3458		522.969	6336	4760	2476	3532	5399	5145	2546	2400
493.518	3457		523.245	6666	5043	2481	3961	5631	5409	2589	2640
493.795	3440		523.52	7086	5272	2510	4321	5850	5687	2639	2875
494.071	3427		523.795	7350	5524	2521	4599	6045	6081	2653	3082
494.348	3395		524.07	7525	5579	2525	4848	6175	6238	2674	3206
494.624	3458		524.346	7495	5654	2520	4862	6096	6280	2685	3163
494.901	3483		524.621	7226	5490	2504	4630	6071	6095	2675	3099
495.177	3500		524.896	6899	5195	2480	4260	5862	5824	2615	2944
495.453	3475		525.171	6541	4886	2471	3783	5653	5467	2582	2766
495.73	3511		525.447	6154	4689	2438	3384	5476	5128	2555	2491
496.006	3437		525.722	5936	4444	2466	3143	5313	4813	2537	2341
496.283	3508		525.997	5590	4235	2440	2800	5140	4582	2514	2145
496.559	3511		526.272	5413	4151	2415	2540	5001	4343	2496	2037
496.835	3454		526.547	5233	3990	2406	2343	4889	4184	2470	1919
497.112	3470		526.822	5103	3872	2409	2188	4787	4043	2464	1823
497.388	3475		527.097	4999	3772	2397	2053	4731	3949	2425	1783
497.665	3515		527.373	4913	3736	2387	1931	4651	3876	2421	1697
497.941	3505		527.648	4815	3655	2396	1885	4653	3792	2435	1642
498.217	3534		527.923	4752	3663	2398	1766	4594	3768	2417	1630
498.494	3478		528.198	4717	3627	2382	1763	4600	3695	2425	1595
498.77	3478		528.473	4667	3580	2389	1689	4591	3685	2427	1555
499.046	3552		528.748	4662	3584	2382	1649	4543	3648	2415	1564
499.323	3512		529.023	4627	3533	2391	1649	4513	3612	2414	1538
499.599	3473		529.298	4605	3523	2384	1633	4513	3600	2413	1510
499.875	3458		529.573	4589	3522	2376	1617	4486	3587	2398	1505
500.151	3505		529.848	4563	3506	2390	1581	4474	3559	2389	1487
500.428	3483		530.123	4556	3496	2379	1579	4490	3544	2395	1488
500.704	3479		530.398	4527	3448	2382	1536	4461	3508	2402	1485
500.98	3505		530.673	4544	3472	2386	1534	4468	3502	2405	1461
501.256	3520		530.948	4493	3463	2384	1507	4471	3528	2396	1472
501.533	3520		531.223	4502	3458	2394	1501	4453	3499	2393	1448
501.809	3531		531.498	4484	3445	2387	1505	4453	3486	2400	1479
502.085	3500		531.773	4493	3458	2375	1499	4443	3470	2397	1472
502.361	3516		532.048	4471	3457	2367	1478	4433	3485	2390	1447
502.637	3495		532.323	4477	3436	2384	1477	4444	3474	2414	1456
502.913	3555		532.598	4470	3435	2370	1475	4437	3461	2389	1438
503.19	3608		532.873	4443	3422	2393	1474	4441	3466	2406	1433
503.466	3518		533.148	4444	3432	2390	1464	4413	3446	2407	1457
503.742	3505		533.423	4463	3434	2368	1451	4436	3444	2392	1421
504.018	3496		533.698	4447	3407	2368	1432	4425	3443	2391	1417
504.294	3524		533.973	4457	3387	2364	1430	4412	3454	2396	1428
504.57	3513		534.247	4437	3400	2383	1439	4415	3446	2409	1431
504.846	3553		534.522	4433	3422	2381	1442	4411	3437	2400	1438
505.122	3544		534.797	4436	3419	2384	1432	4415	3441	2395	1421
505.399	3560		535.072	4436	3416	2391	1434	4416	3430	2405	1420
505.675	3553		535.347	4453	3390	2380	1432	4419	3453	2391	1413
505.951	3533		535.622	4438	3406	2388	1418	4408	3429	2394	1424
506.227	3655		535.896	4430	3416	2369	1422	4400	3417	2376	1409
506.503	3560		536.171	4428	3395	2385	1422	4402	3424	2404	1413
506.779	3573		536.446	4443	3397	2370	1417	4427	3419	2374	1418
507.055	3545		536.721	4422	3385	2379	1406	4405	3424	2393	1418
507.331	3567		536.996	4420	3394	2384	1411	4392	3420	2384	1412
507.607	3538		537.27	4426	3384	2387	1408	4391	3417	2397	1419
507.883	3605		537.545	4394	3400	2372	1415	4402	3429	2393	1405
508.159	3625		537.82	4402	3395	2372	1406	4410	3405	2387	1413
508.435	3640		538.095	4409	3396	2355	1409	4403	3422	2379	1408
508.711	3599		538.369	4420	3392	2380	1415	4394	3423	2405	1401
508.987	3636		538.644	4389	3385	2383	1410	4406	3409	2385	1409
509.263	3640		538.919	4418	3392	2377	1404	4396	3416	2375	1398
509.539	3642		539.194	4405	3400	2368	1386	4387	3416	2380	1403
509.815	3702		539.468	4381	3390	2365	1404	4400	3403	2386	1419
510.091	3712		539.743	4405	3391	2380	1396	4395	3415	2410	1400
510.366	3679		540.018	4410	3394	2359	1416	4393	3401	2399	1418
510.642	3670		540.292	4400	3369	2374	1418	4394	3428	2403	1407
510.918	3658		540.567	4404	3386	2372	1402	4400	3406	2391	1412
511.194	3778		540.842	4394	3402	2382	1401	4393	3405	2395	1405
511.47	3815		541.116	4416	3385	2381	1408	4404	3404	2384	1406
511.746	3666		541.391	4403	3390	2372	1398	4390	3420	2396	1408
512.022	3718		541.666	4403	3387	2369	1409	4414	3399	2392	1396
512.298	3863		541.94	4394	3378	2365	1399	4404	3408	2389	1404
512.574	3795		542.215	4394	3391	2382	1396	4401	3400	2375	1393
512.849	3840		542.489	4399	3393	2385	1403	4397	3390	2397	1406
513.125	3875		542.764	4406	3383	2386	1393	4400	3401	2384	1402
513.401	3861		543.039	4392	3377	2380	1399	4393	3407	2390	1388
513.677	3934		543.313	4401	3388	2361	1391	4410	3415	2380	1413
513.953	3903		543.588	4389	3386	2368	1400	4390	3406	2393	1409
514.228	3919		543.862	4405	3387	2371	1390	4387	3397	2394	1406
514.504	3924		544.137	4386	3406	2373	1404	4387	3405	2393	1411
514.78	4029		544.411	4397	3395	2361	1410	4420	3394	2386	1400
515.056	4039		544.686	4386	3382	2385	1404	4394	3396	2381	1408
515.332	4144		544.961	4377	3397	2378	1403	4393	3387	2378	1404
515.607	4158		545.235	4394	3367	2368	1391	4397	3408	2382	1403
515.883	4194		545.51	4386	3372	2384	1395	4400	3396	2375	1397
516.159	4242		545.784	4398	3374	2369	1391	4393	3384	2392	1391
516.435	4307		546.059	4387	3363	2368	1391	4385	3405	2390	1413
516.71	4405		546.333	4401	3387	2369	1399	4386	3382	2381	1392
516.986	4412		546.608	4394	3386	2394	1394	4394	3417	2389	1394
517.262	4488		546.882	4393	3381	2375	1402	4392	3371	2385	1384
517.537	4550		547.157	4397	3375	2366	1399	4386	3394	2384	1395
517.813	4712		547.431	4390	3392	2391	1390	4382	3378	2375	1412
518.089	4749		547.705	4408	3378	2370	1378	4400	3384	2390	1391
518.364	4992		547.98	4392	3391	2377	1393	4389	3398	2386	1401
518.64	4986		548.254	4377	3392	2374	1389	4389	3397	2391	1398
518.916	5204		548.529	4379	3385	2373	1398	4385	3389	2375	1399
519.191	5407		548.803	4383	3363	2363	1380	4383	3393	2400	1395
519.467	5600		549.078	4387	3375	2369	1387	4386	3388	2378	1396
519.743	5842		549.352	4418	3372	2380	1393	4389	3399	2386	1409
520.018	6161		549.626	4388	3384	2375	1382	4376	3394	2382	1396
520.294	6360		549.901	4394	3384	2382	1398	4375	3379	2380	1405
520.57	6782		550.175	4390	3392	2383	1392	4389	3384	2384	1383
520.845	7380		550.45	4408	3375	2364	1387	4388	3396	2390	1389
521.121	7991		550.724	4387	3378	2371	1395	4395	3395	2395	1389
521.396	8636		550.998	4387	3374	2385	1379	4387	3387	2395	1399
521.672	9502		551.273	4384	3382	2374	1383	4388	3376	2381	1398
521.948	10699		551.547	4393	3356	2364	1377	4386	3395	2390	1393
522.223	11973		551.821	4395	3375	2370	1385	4397	3390	2378	1385
522.499	13624		552.096	4387	4357	2367	1386	4379	3389	2390	1398
522.774	15906		552.37	4377	9802	2356	1394	4378	3382	2396	1386
523.05	18387		552.644	4381	3480	2374	1379	4387	3390	2405	1384
523.325	21099		552.919	4383	3387	2377	1401	4390	3401	2406	1393
523.601	24342		553.193	4382	3374	2370	1393	4393	3384	2374	1387
523.876	27224		553.467	4396	3359	2373	1379	4372	3395	2387	1406
524.152	29529		553.742	4383	3361	2369	1395	4376	3391	2385	1391
524.427	30578		554.016	4379	3368	2377	1393	4395	3373	2378	1391
524.703	30018		554.29	4377	3376	2365	1379	4383	3387	2376	1407
524.979	28156		554.564	4393	3378	2365	1382	4387	3391	2370	1381
525.254	25526		554.839	4384	3373	2367	1379	4380	3377	2388	1392
525.53	22276		555.113	4375	3369	2373	1371	4379	3389	2379	1406
525.805	19310		555.387	4405	3386	2375	1375	4371	3381	2391	1392
526.08	16611		555.661	4383	3376	2376	1377	4372	3373	2383	1401
526.356	14153		555.936	4393	3373	2376	1380	4386	3372	2395	1380
526.631	12483		556.21	4371	3363	2370	1381	4384	3384	2390	1385
526.907	10865		556.484	4384	3364	2375	1380	4394	3384	2378	1400
527.182	9696		556.758	4391	3361	2356	1367	4377	3365	2395	1390
527.458	8730		557.033	4390	3380	2376	1370	4384	3388	2384	1392
527.733	8095		557.307	4395	3375	2355	1375	4385	3380	2383	1392
528.009	7440		557.581	4373	3386	2369	1395	4388	3370	2388	1391
528.284	6840		557.855	4382	3363	2374	1382	4380	3390	2398	1381
528.559	6492		558.129	4388	3379	2379	1390	4381	3390	2387	1393
528.835	6084		558.404	4371	3379	2377	1379	4386	3390	2371	1382
529.11	5803		558.678	4363	3361	2367	1375	4372	3393	2372	1392
529.386	5653		558.952	4373	3380	2388	1390	4385	3370	2386	1390
529.661	5427		559.226	4383	3370	2361	1378	4382	3387	2387	1403
529.937	5245		559.5	4392	3365	2381	1390	4366	3383	2372	1391
530.212	5017		559.774	4373	3357	2368	1384	4385	3384	2393	1389
530.487	4905		560.049	4382	3366	2359	1387	4385	3379	2403	1383
530.763	4790		560.323	4406	3371	2375	1383	4386	3375	2392	1388
531.038	4649		560.597	4389	3361	2380	1402	4370	3369	2389	1385
531.313	4598		560.871	4371	3375	2367	1376	4397	3382	2384	1390
531.589	4539		561.145	4374	3370	2377	1378	4394	3377	2381	1389
531.864	4452		561.419	4381	3373	2358	1378	4383	3386	2374	1386
532.139	4342		561.693	4379	3356	2372	1384	4379	3381	2390	1392
532.415	4297		561.968	4383	3362	2364	1378	4370	3382	2379	1389
532.69	4241		562.242	4384	3364	2375	1377	4379	3376	2384	1401
532.965	4141		562.516	4363	3372	2377	1376	4376	3389	2375	1374
533.241	4103		562.79	4377	3372	2381	1378	4383	3385	2362	1397
533.516	4036		563.064	4371	3371	2381	1399	4375	3388	2390	1398
533.791	4075		563.338	4386	3381	2382	1373	4393	3365	2387	1391
534.067	4034		563.612	4385	3378	2378	1385	4387	3388	2381	1392
534.342	4058		563.886	4371	3381	2375	1384	4385	3366	2388	1403
534.617	3980		564.16	4391	3387	2383	1388	4382	3415	2385	1407
534.893	4002		564.434	4374	3364	2378	1380	4388	3380	2387	1380
535.168	3885		564.708	4393	3367	2375	1383	4394	3384	2376	1396
535.443	3918		564.982	4374	3374	2373	1369	4369	3379	2387	1391
535.718	3821		565.256	4388	3360	2368	1366	4362	3394	2395	1385
535.994	3770		565.53	4376	3379	2370	1371	4374	3379	2382	1380
536.269	3806		565.805	4369	3376	2380	1373	4372	3386	2375	1389
536.544	3835		566.079	4387	3359	2375	1394	4381	3380	2368	1394
536.819	3754		566.353	4372	3364	2380	1361	4383	3392	2380	1386
537.095	3741		566.627	4382	3376	2373	1377	4383	3378	2396	1397
537.37	3756		566.901	4377	3354	2387	1386	4382	3383	2389	1391
537.645	3766		567.175	4385	3373	2361	1371	4368	3384	2376	1384
537.92	3749		567.449	4389	3384	2380	1378	4383	3392	2384	1385
538.196	3652		567.723	4380	3378	2378	1373	4375	3387	2394	1387
538.471	3716		567.997	4366	3369	2377	1385	4376	3392	2385	1387
538.746	3690		568.271	4391	3349	2376	1385	4381	3380	2375	1385
539.021	3664		568.545	4372	3371	2364	1384	4393	3393	2382	1390
539.296	3658		568.819	4372	3359	2352	1371	4396	3374	2392	1400
539.572	3623		569.093	4362	3366	2360	1393	4372	3378	2384	1385
539.847	3597		569.367	4381	3364	2380	1372	4370	3392	2386	1398
540.122	3622		569.641	4380	3374	2372	1372	4370	3380	2385	1380
540.397	3663		569.914	4378	3355	2368	1376	4378	3382	2385	1392
540.672	3639		570.188	4375	3376	2378	1369	4373	3370	2398	1395
540.948	3608		570.462	4373	3371	2371	1383	4374	3386	2385	1403
541.223	3624		570.736	4371	3391	2374	1380	4382	3363	2391	1384
541.498	3580		571.01	4359	3373	2369	1380	4366	3388	2375	1385
541.773	3593		571.284	4372	3374	2383	1387	4385	3365	2384	1373
542.048	3610		571.558	4377	3376	2369	1388	4379	3398	2370	1395
542.324	3621		571.832	4381	3387	2381	1375	4376	3382	2387	1400
542.599	3634		572.106	4367	3379	2378	1377	4364	3386	2379	1389
542.874	3559		572.38	4368	3365	2372	1385	4379	3373	2378	1391
543.149	3556		572.654	4371	3365	2374	1376	4378	3389	2384	1386
543.424	3634		572.928	4383	3375	2370	1388	4377	3365	2373	1389
543.699	3524		573.202	4364	3365	2372	1370	4365	3389	2393	1396
543.974	3638		573.476	4389	3375	2371	1353	4389	3372	2386	1407
544.25	3538		573.75	4377	3368	2362	1384	4374	3385	2399	1382
544.525	3589		574.024	4372	3378	2379	1377	4367	3379	2388	1391
544.8	3514		574.297	4362	3356	2379	1390	4377	3374	2378	1378
545.075	3520		574.571	4388	3371	2361	1384	4378	3391	2387	1412
545.35	3496		574.845	4381	3373	2377	1389	4376	3378	2370	1374
545.625	3564		575.119	4375	3378	2372	1352	4376	3374	2381	1403
545.9	3523		575.393	4384	3370	2378	1383	4381	3387	2387	1395
546.175	3515		575.667	4363	3385	2373	1365	4372	3374	2387	1389
546.45	3549		575.941	4374	3354	2367	1383	4382	3379	2392	1373
546.726	3535		576.215	4356	3382	2368	1387	4385	3380	2387	1406
547.001	3541		576.489	4366	3358	2376	1367	4374	3375	2377	1392
547.276	3570		576.762	4382	3368	2363	1371	4371	3391	2395	1395
547.551	3510		577.036	4376	3354	2375	1366	4378	3380	2405	1389
547.826	3525		577.31	4379	3383	2371	1391	4384	3381	2389	1396
548.101	3419		577.584	4368	3387	2369	1378	4381	3378	2388	1393
548.376	3405		577.858	4365	3368	2368	1383	4381	3389	2391	1382
548.651	3491		578.132	4382	3374	2363	1376	4378	3370	2385	1393
548.926	3497		578.406	4359	3364	2368	1372	4383	3373	2388	1382
549.201	3492		578.679	4374	3364	2362	1373	4376	3377	2391	1388
549.476	3496		578.953	4366	3372	2370	1382	4363	3387	2378	1393
549.752	3469		579.227	4378	3379	2380	1372	4376	3388	2382	1385
550.027	3502		579.501	4372	3372	2362	1373	4383	3375	2385	1401
550.302	3495		579.775	4397	3379	2378	1375	4388	3382	2383	1383
550.577	3525		580.049	4369	3366	2359	1381	4375	3369	2387	1394
550.852	3499		580.322	4375	3362	2374	1387	4376	3380	2389	1382
551.127	3500		580.596	4380	3366	2374	1378	4356	3368	2362	1389
551.402	3448		580.87	4361	3365	2366	1379	4378	3368	2378	1387
551.677	3505		581.144	4374	3363	2358	1380	4377	3371	2391	1381
551.952	3498		581.418	4375	3359	2378	1375	4388	3381	2373	1393
552.227	3400		581.692	4379	3354	2374	1389	4392	3377	2380	1389
552.502	3445		581.965	4373	3357	2358	1369	4367	3381	2388	1392
552.777	3499		582.239	4394	3383	2371	1378	4373	3375	2383	1388
553.052	3396		582.513	4374	3369	2361	1377	4362	3366	2373	1383
553.327	3400		582.787	4384	3366	2365	1392	4376	3380	2378	1399
553.602	3484		583.061	4379	3371	2366	1366	4374	3373	2386	1379
553.877	3470		583.334	4374	3362	2377	1376	4386	3372	2375	1405
554.152	3518		583.608	4378	3375	2383	1377	4369	3375	2391	1389
554.427	3463		583.882	4355	3370	2366	1380	4384	3377	2377	1397
554.702	3487		584.156	4372	3354	2355	1377	4369	3395	2388	1399
554.977	3397		584.43	4369	3369	2368	1382	4372	3373	2382	1389
555.252	3450		584.703	4383	3367	2359	1371	4376	3362	2376	1391
555.527	3501		584.977	4369	3360	2367	1389	4382	3373	2387	1387
555.802	3440		585.251	4376	3389	2374	1390	4367	3379	2391	1397
556.077	3427		585.525	4371	3352	2387	1375	4370	3380	2391	1382
556.352	3431		585.799	4387	3377	2369	1374	4392	3379	2383	1398
556.627	3392
